# Supplementary material for: Comparison of carbapenem-susceptible and carbapenem-resistant Enterobacterales at nine sites in the USA, 2013–2016: a resource for antimicrobial resistance investigators
Source: Microb Genom. 2023 Nov 21;9(11):001119. doi: 10.1099/mgen.0.001119 (PMC10711308; doi:10.1099/mgen.0.001119)
Supplement: Supplementary material 1 [file mgen-9-1119-s001.xlsx]

## Sheet: Sheet1
Sample Name	BioSample Accession	Sequencing platform and design	Isolate Source	Collection Year	CDC Organism ID	Phenotype	State	Doripenem MIC	Doripenem Interpretation	Ertapenem MIC	Ertapenem Interpretation	Imipenem MIC	Imipenem Interpretation	Meropenem MIC	Meropenem Interpretation	Aztreonam MIC	Aztreonam Interpretation	Cefepime MIC	Cefepime Interpretation	Cefotaxime MIC	Cefotaxime Interpretation	Ceftazidime MIC	Ceftazidime Interpretation	Ceftriaxone MIC	Ceftriaxone Interpretation	Cefazolin MIC	Cefazolin Interpretation	Cefoxitin MIC	Cefoxitin Interpretation	Ampicillin MIC	Ampicillin Interpretation	Piperacillin-tazobactam MIC	Piperacillin-tazobactam Interpretation	Colistin MIC	Colistin Interpretation	Polymyxin B MIC	Polymyxin B Interpretation	Ciprofloxacin MIC	Ciprofloxacin Interpretation	Levofloxacin MIC	Levofloxacin Interpretation	Amikacin MIC	Amikacin Interpretation	Gentamicin MIC	Gentamicin Interpretation	Tobramycin MIC	Tobramycin Interpretation	Tetracycline MIC	Tetracycline Interpretation
C-100	SAMN34420399	NextSeq 500 paired end 2x150 reads	Respiratory	2013	Enterobacter cloacae complex	CRE	NC	2	Intermediate	8	Resistant	4	Resistant	4	Resistant	>64	Resistant	>32	Resistant	>64	Resistant	>128	Resistant	>32	Resistant	>8	Resistant	>16	Resistant	>32	Resistant	>128	Resistant	0.5	Intermediate	0.5	Intermediate	2	Resistant	2	Resistant	<=1	Susceptible	0.5	Susceptible	2	Susceptible	<=2	Susceptible
C-101	SAMN34420400	MiSeq (V3) paired end 2x300 reads	Urine	2013	Klebsiella pneumoniae	CRE	NC	4	Resistant	>8	Resistant	8	Resistant	>8	Resistant	>64	Resistant	>32	Resistant	>64	Resistant	>128	Resistant	>32	Resistant	>8	Resistant	>16	Resistant	>32	Resistant	>128	Resistant	0.5	Intermediate	1	Intermediate	>8	Resistant	>8	Resistant	32	Intermediate	8	Intermediate	>16	Resistant	4	Susceptible
C-102	SAMN34420401	NextSeq 500 paired end 2x150 reads	Urine	2013	Enterobacter cloacae complex	CRE	NC	0.5	Susceptible	2	Resistant	1	Susceptible	0.5	Susceptible	>64	Resistant	2	Susceptible	>64	Resistant	>128	Resistant	>32	Resistant	>8	Resistant	>16	Resistant	>32	Resistant	128	Resistant	0.5	Intermediate	0.5	Intermediate	<=0.25	Susceptible	<=0.12	Susceptible	<=1	Susceptible	<=0.25	Susceptible	<=0.5	Susceptible	<=2	Susceptible
C-111	SAMN34420402	NextSeq 500 paired end 2x150 reads	Urine	2013	Citrobacter freundii complex	CSE	NY1	<=0.12	Susceptible	<=0.12	Susceptible	1	Susceptible	<=0.12	Susceptible	<=2	Susceptible	<=0.5	Susceptible	<=0.5	Susceptible	<=1	Susceptible	<=1	Susceptible	>8	Resistant	>16	Resistant	>32	Resistant	<=4	Susceptible	0.5	Intermediate	0.5	Intermediate	0.5	Intermediate	0.5	Susceptible	<=1	Susceptible	<=0.25	Susceptible	<=0.5	Susceptible	<=2	Susceptible
C-115	SAMN34420403	MiSeq (V3) paired end 2x300 reads	Urine	2013	Klebsiella pneumoniae	CSE	NY1	<=0.12	Susceptible	<=0.12	Susceptible	<=0.5	Susceptible	<=0.12	Susceptible	<=2	Susceptible	<=0.5	Susceptible	<=0.5	Susceptible	<=1	Susceptible	<=1	Susceptible	8	Resistant	4	Susceptible	>32	Resistant	16	Susceptible	0.5	Intermediate	0.5	Intermediate	>8	Resistant	4	Resistant	8	Susceptible	>16	Resistant	>16	Resistant	>32	Resistant
C-116	SAMN34420404	NextSeq 500 paired end 2x150 reads	Urine	2013	Escherichia coli	CSE	NY1	<=0.12	Susceptible	<=0.12	Susceptible	<=0.5	Susceptible	<=0.12	Susceptible	<=2	Susceptible	<=0.5	Susceptible	<=0.5	Susceptible	<=1	Susceptible	<=1	Susceptible	2	Susceptible	4	Susceptible	4	Susceptible	<=4	Susceptible	0.5	Intermediate	0.5	Intermediate	<=0.25	Susceptible	<=0.12	Susceptible	2	Susceptible	0.5	Susceptible	1	Susceptible	<=2	Susceptible
C-117	SAMN34420405	MiSeq (V3) paired end 2x300 reads	Urine	2013	Klebsiella pneumoniae	CRE	NY1	>8	Resistant	>8	Resistant	32	Resistant	>8	Resistant	>64	Resistant	>32	Resistant	>64	Resistant	>128	Resistant	>32	Resistant	>8	Resistant	>16	Resistant	>32	Resistant	>128	Resistant	0.5	Intermediate	0.5	Intermediate	>8	Resistant	>8	Resistant	4	Susceptible	2	Susceptible	8	Intermediate	8	Intermediate
C-118	SAMN34420406	MiSeq (V3) paired end 2x300 reads	Urine	2013	Klebsiella pneumoniae	CRE	NY1	>8	Resistant	>8	Resistant	64	Resistant	>8	Resistant	>64	Resistant	>32	Resistant	>64	Resistant	128	Resistant	>32	Resistant	>8	Resistant	>16	Resistant	>32	Resistant	>128	Resistant	0.5	Intermediate	0.5	Intermediate	>8	Resistant	>8	Resistant	32	Intermediate	1	Susceptible	>16	Resistant	<=2	Susceptible
C-119	SAMN34420407	MiSeq (V3) paired end 2x300 reads	Other	2013	Klebsiella pneumoniae	CRE	NY1	>8	Resistant	>8	Resistant	32	Resistant	>8	Resistant	>64	Resistant	>32	Resistant	>64	Resistant	128	Resistant	>32	Resistant	>8	Resistant	>16	Resistant	>32	Resistant	>128	Resistant	0.5	Intermediate	0.5	Intermediate	>8	Resistant	>8	Resistant	32	Intermediate	1	Susceptible	>16	Resistant	4	Susceptible
C-12	SAMN34420408	MiSeq (V3) paired end 2x300 reads	Respiratory	2013	Klebsiella pneumoniae	CRE	MD	1	Susceptible	>8	Resistant	<=0.5	Susceptible	2	Intermediate	>64	Resistant	>32	Resistant	>64	Resistant	>128	Resistant	>32	Resistant	>8	Resistant	8	Susceptible	>32	Resistant	>128	Resistant	>8	Resistant	8	Resistant	>8	Resistant	>8	Resistant	32	Intermediate	1	Susceptible	>16	Resistant	8	Intermediate
C-121	SAMN34420409	NextSeq 500 paired end 2x150 reads	Other	2013	Klebsiella pneumoniae	CRE	NY1	>8	Resistant	>8	Resistant	64	Resistant	>8	Resistant	>64	Resistant	>32	Resistant	>64	Resistant	128	Resistant	>32	Resistant	>8	Resistant	>16	Resistant	>32	Resistant	>128	Resistant	0.5	Intermediate	0.5	Intermediate	>8	Resistant	>8	Resistant	32	Intermediate	1	Susceptible	>16	Resistant	16	Resistant
C-122	SAMN34420410	MiSeq (V3) paired end 2x300 reads	Respiratory	2013	Klebsiella pneumoniae	CRE	NY1	>8	Resistant	>8	Resistant	64	Resistant	>8	Resistant	>64	Resistant	>32	Resistant	>64	Resistant	>128	Resistant	>32	Resistant	>8	Resistant	>16	Resistant	>32	Resistant	>128	Resistant	0.5	Intermediate	0.5	Intermediate	>8	Resistant	>8	Resistant	32	Intermediate	2	Susceptible	>16	Resistant	4	Susceptible
C-123	SAMN34420411	NextSeq 500 paired end 2x150 reads	Urine	2013	Klebsiella pneumoniae	CRE	NY1	>8	Resistant	>8	Resistant	32	Resistant	>8	Resistant	>64	Resistant	>32	Resistant	>64	Resistant	>128	Resistant	>32	Resistant	>8	Resistant	>16	Resistant	>32	Resistant	>128	Resistant	>8	Resistant	>8	Resistant	>8	Resistant	>8	Resistant	64	Resistant	16	Resistant	>16	Resistant	<=2	Susceptible
C-129	SAMN34420412	MiSeq (V3) paired end 2x300 reads	Blood	2013	Klebsiella pneumoniae	CSE	CA	<=0.12	Susceptible	<=0.12	Susceptible	<=0.5	Susceptible	<=0.12	Susceptible	<=2	Susceptible	<=0.5	Susceptible	<=0.5	Susceptible	<=1	Susceptible	<=1	Susceptible	4	Intermediate	>16	Resistant	>32	Resistant	16	Susceptible	0.5	Intermediate	0.5	Intermediate	<=0.25	Susceptible	0.5	Susceptible	<=1	Susceptible	<=0.25	Susceptible	<=0.5	Susceptible	16	Resistant
C-130	SAMN34420413	MiSeq (V3) paired end 2x300 reads	Blood	2013	Klebsiella pneumoniae	CSE	CA	<=0.12	Susceptible	<=0.12	Susceptible	<=0.5	Susceptible	<=0.12	Susceptible	<=2	Susceptible	<=0.5	Susceptible	<=0.5	Susceptible	<=1	Susceptible	<=1	Susceptible	<=1	Susceptible	<=2	Susceptible	>32	Resistant	<=4	Susceptible	0.5	Intermediate	0.5	Intermediate	<=0.25	Susceptible	0.25	Susceptible	2	Susceptible	<=0.25	Susceptible	<=0.5	Susceptible	<=2	Susceptible
C-131	SAMN34420414	MiSeq (V3) paired end 2x300 reads	Blood	2013	Klebsiella pneumoniae	CSE	CA	<=0.12	Susceptible	<=0.12	Susceptible	<=0.5	Susceptible	<=0.12	Susceptible	<=2	Susceptible	<=0.5	Susceptible	<=0.5	Susceptible	<=1	Susceptible	<=1	Susceptible	<=1	Susceptible	<=2	Susceptible	>32	Resistant	<=4	Susceptible	0.5	Intermediate	0.5	Intermediate	<=0.25	Susceptible	<=0.12	Susceptible	2	Susceptible	<=0.25	Susceptible	<=0.5	Susceptible	<=2	Susceptible
C-132	SAMN34420415	NextSeq 500 paired end 2x150 reads	Blood	2013	Klebsiella pneumoniae	CSE	CA	<=0.12	Susceptible	<=0.12	Susceptible	<=0.5	Susceptible	<=0.12	Susceptible	<=2	Susceptible	<=0.5	Susceptible	<=0.5	Susceptible	<=1	Susceptible	<=1	Susceptible	<=1	Susceptible	<=2	Susceptible	32	Resistant	<=4	Susceptible	0.5	Intermediate	0.5	Intermediate	<=0.25	Susceptible	<=0.12	Susceptible	<=1	Susceptible	<=0.25	Susceptible	<=0.5	Susceptible	<=2	Susceptible
C-133	SAMN34420416	MiSeq (V3) paired end 2x300 reads	Other	2013	Klebsiella pneumoniae	CSE	CA	<=0.12	Susceptible	<=0.12	Susceptible	<=0.5	Susceptible	<=0.12	Susceptible	<=2	Susceptible	<=0.5	Susceptible	<=0.5	Susceptible	<=1	Susceptible	<=1	Susceptible	4	Intermediate	>16	Resistant	>32	Resistant	16	Susceptible	0.5	Intermediate	0.5	Intermediate	0.5	Intermediate	0.5	Susceptible	<=1	Susceptible	<=0.25	Susceptible	<=0.5	Susceptible	16	Resistant
C-134	SAMN34420417	NextSeq 500 paired end 2x150 reads	Blood	2013	Klebsiella pneumoniae	CSE	CA	<=0.12	Susceptible	<=0.12	Susceptible	<=0.5	Susceptible	<=0.12	Susceptible	<=2	Susceptible	<=0.5	Susceptible	<=0.5	Susceptible	<=1	Susceptible	<=1	Susceptible	2	Susceptible	4	Susceptible	32	Resistant	<=4	Susceptible	0.5	Intermediate	0.5	Intermediate	<=0.25	Susceptible	<=0.12	Susceptible	<=1	Susceptible	0.5	Susceptible	<=0.5	Susceptible	<=2	Susceptible
C-136	SAMN34420418	NextSeq 500 paired end 2x150 reads	Blood	2013	Klebsiella pneumoniae	CRE	CA	>8	Resistant	>8	Resistant	>64	Resistant	>8	Resistant	>64	Resistant	>32	Resistant	>64	Resistant	128	Resistant	>32	Resistant	>8	Resistant	>16	Resistant	>32	Resistant	>128	Resistant	1	Intermediate	1	Intermediate	>8	Resistant	>8	Resistant	16	Susceptible	0.5	Susceptible	16	Resistant	4	Susceptible
C-137	SAMN34420419	NextSeq 500 paired end 2x150 reads	Blood	2013	Klebsiella pneumoniae	CRE	CA	>8	Resistant	>8	Resistant	64	Resistant	>8	Resistant	>64	Resistant	>32	Resistant	>64	Resistant	64	Resistant	>32	Resistant	>8	Resistant	>16	Resistant	>32	Resistant	>128	Resistant	1	Intermediate	1	Intermediate	>8	Resistant	>8	Resistant	32	Intermediate	1	Susceptible	16	Resistant	8	Intermediate
C-138	SAMN34420420	MiSeq (V3) paired end 2x300 reads	Blood	2013	Klebsiella pneumoniae	CRE	CA	8	Resistant	>8	Resistant	16	Resistant	>8	Resistant	>64	Resistant	>32	Resistant	>64	Resistant	>128	Resistant	>32	Resistant	>8	Resistant	>16	Resistant	>32	Resistant	>128	Resistant	>8	Resistant	>8	Resistant	>8	Resistant	>8	Resistant	32	Intermediate	8	Intermediate	16	Resistant	8	Intermediate
C-144	SAMN34420421	NextSeq 500 paired end 2x150 reads	Other	2013	Escherichia coli	CSE	NM	<=0.12	Susceptible	<=0.12	Susceptible	<=0.5	Susceptible	<=0.12	Susceptible	<=2	Susceptible	<=0.5	Susceptible	<=0.5	Susceptible	<=1	Susceptible	<=1	Susceptible	<=1	Susceptible	4	Susceptible	4	Susceptible	<=4	Susceptible	0.5	Intermediate	0.5	Intermediate	0.5	Intermediate	1	Intermediate	8	Susceptible	2	Susceptible	2	Susceptible	<=2	Susceptible
C-146	SAMN34420422	NextSeq 500 paired end 2x150 reads	Urine	2013	Klebsiella pneumoniae	CSE	NM	<=0.12	Susceptible	<=0.12	Susceptible	<=0.5	Susceptible	<=0.12	Susceptible	<=2	Susceptible	<=0.5	Susceptible	<=0.5	Susceptible	<=1	Susceptible	<=1	Susceptible	<=1	Susceptible	8	Susceptible	32	Resistant	<=4	Susceptible	1	Intermediate	0.5	Intermediate	<=0.25	Susceptible	<=0.12	Susceptible	<=1	Susceptible	<=0.25	Susceptible	<=0.5	Susceptible	<=2	Susceptible
C-15	SAMN34420423	NextSeq 500 paired end 2x150 reads	Other	2013	Escherichia coli	CRE	MD	8	Resistant	>8	Resistant	4	Resistant	8	Resistant	>64	Resistant	>32	Resistant	>64	Resistant	>128	Resistant	>32	Resistant	>8	Resistant	>16	Resistant	>32	Resistant	>128	Resistant	0.5	Intermediate	0.5	Intermediate	>8	Resistant	>8	Resistant	<=1	Susceptible	<=0.25	Susceptible	<=0.5	Susceptible	>32	Resistant
C-151	SAMN34420424	MiSeq (V3) paired end 2x300 reads	Blood	2013	Klebsiella pneumoniae	CSE	WA	<=0.12	Susceptible	<=0.12	Susceptible	<=0.5	Susceptible	<=0.12	Susceptible	<=2	Susceptible	<=0.5	Susceptible	<=0.5	Susceptible	<=1	Susceptible	<=1	Susceptible	<=1	Susceptible	<=2	Susceptible	>32	Resistant	<=4	Susceptible	0.5	Intermediate	0.5	Intermediate	<=0.25	Susceptible	<=0.12	Susceptible	<=1	Susceptible	<=0.25	Susceptible	<=0.5	Susceptible	<=2	Susceptible
C-152	SAMN34420425	NextSeq 500 paired end 2x150 reads	Other	2013	Klebsiella pneumoniae	CSE	WA	<=0.12	Susceptible	<=0.12	Susceptible	<=0.5	Susceptible	<=0.12	Susceptible	4	Susceptible	16	Resistant	32	Resistant	16	Resistant	32	Resistant	>8	Resistant	<=2	Susceptible	>32	Resistant	>128	Resistant	0.5	Intermediate	0.5	Intermediate	8	Resistant	2	Resistant	2	Susceptible	>16	Resistant	8	Intermediate	>32	Resistant
C-153	SAMN34420426	NextSeq 500 paired end 2x150 reads	Other	2013	Klebsiella pneumoniae	CSE	WA	<=0.12	Susceptible	<=0.12	Susceptible	<=0.5	Susceptible	<=0.12	Susceptible	<=2	Susceptible	<=0.5	Susceptible	<=0.5	Susceptible	<=1	Susceptible	<=1	Susceptible	<=1	Susceptible	<=2	Susceptible	>32	Resistant	<=4	Susceptible	1	Intermediate	0.5	Intermediate	<=0.25	Susceptible	<=0.12	Susceptible	<=1	Susceptible	<=0.25	Susceptible	<=0.5	Susceptible	<=2	Susceptible
C-154	SAMN34420427	NextSeq 500 paired end 2x150 reads	Other	2013	Klebsiella pneumoniae	CSE	WA	<=0.12	Susceptible	<=0.12	Susceptible	<=0.5	Susceptible	<=0.12	Susceptible	<=2	Susceptible	<=0.5	Susceptible	<=0.5	Susceptible	<=1	Susceptible	<=1	Susceptible	<=1	Susceptible	<=2	Susceptible	>32	Resistant	<=4	Susceptible	0.5	Intermediate	0.5	Intermediate	<=0.25	Susceptible	<=0.12	Susceptible	<=1	Susceptible	<=0.25	Susceptible	<=0.5	Susceptible	<=2	Susceptible
C-16	SAMN34420428	MiSeq (V3) paired end 2x300 reads	Blood	2013	Klebsiella pneumoniae	CRE	MD	1	Susceptible	>8	Resistant	1	Susceptible	2	Intermediate	>64	Resistant	>32	Resistant	>64	Resistant	>128	Resistant	>32	Resistant	>8	Resistant	>16	Resistant	>32	Resistant	>128	Resistant	>8	Resistant	>8	Resistant	>8	Resistant	>8	Resistant	>64	Resistant	>16	Resistant	>16	Resistant	16	Resistant
C-161	SAMN34420429	NextSeq 500 paired end 2x150 reads	Blood	2013	Enterobacter cloacae complex	CSE	WA	<=0.12	Susceptible	<=0.12	Susceptible	<=0.5	Susceptible	<=0.12	Susceptible	<=2	Susceptible	<=0.5	Susceptible	<=0.5	Susceptible	<=1	Susceptible	<=1	Susceptible	>8	Resistant	>16	Resistant	>32	Resistant	<=4	Susceptible	>8	Resistant	>8	Resistant	<=0.25	Susceptible	<=0.12	Susceptible	<=1	Susceptible	0.5	Susceptible	<=0.5	Susceptible	<=2	Susceptible
C-162	SAMN34420430	MiSeq (V3) paired end 2x300 reads	Blood	2013	Klebsiella pneumoniae	CSE	WA	<=0.12	Susceptible	<=0.12	Susceptible	<=0.5	Susceptible	<=0.12	Susceptible	<=2	Susceptible	<=0.5	Susceptible	<=0.5	Susceptible	<=1	Susceptible	<=1	Susceptible	2	Susceptible	4	Susceptible	32	Resistant	<=4	Susceptible	0.5	Intermediate	0.5	Intermediate	<=0.25	Susceptible	<=0.12	Susceptible	<=1	Susceptible	<=0.25	Susceptible	<=0.5	Susceptible	<=2	Susceptible
C-163	SAMN34420431	NextSeq 500 paired end 2x150 reads	Other	2013	Escherichia coli	CRE	WA	1	Susceptible	>8	Resistant	1	Susceptible	2	Intermediate	>64	Resistant	>32	Resistant	>64	Resistant	32	Resistant	>32	Resistant	>8	Resistant	>16	Resistant	>32	Resistant	>128	Resistant	0.5	Intermediate	0.5	Intermediate	>8	Resistant	>8	Resistant	<=1	Susceptible	<=0.25	Susceptible	<=0.5	Susceptible	<=2	Susceptible
C-20	SAMN34420432	MiSeq (V3) paired end 2x300 reads	Urine	2013	Klebsiella pneumoniae	CRE	MD	8	Resistant	>8	Resistant	16	Resistant	>8	Resistant	>64	Resistant	>32	Resistant	>64	Resistant	64	Resistant	>32	Resistant	>8	Resistant	>16	Resistant	>32	Resistant	>128	Resistant	0.5	Intermediate	0.5	Intermediate	>8	Resistant	>8	Resistant	32	Intermediate	>16	Resistant	>16	Resistant	<=2	Susceptible
C-21	SAMN34420433	MiSeq (V3) paired end 2x300 reads	Other	2013	Klebsiella pneumoniae	CRE	MD	1	Susceptible	8	Resistant	<=0.5	Susceptible	2	Intermediate	4	Susceptible	8	Susceptible-Dose Dependent	1	Susceptible	16	Resistant	2	Intermediate	>8	Resistant	>16	Resistant	>32	Resistant	>128	Resistant	0.5	Intermediate	0.5	Intermediate	0.5	Intermediate	0.5	Susceptible	<=1	Susceptible	<=0.25	Susceptible	<=0.5	Susceptible	>32	Resistant
C-22	SAMN34420434	MiSeq (V3) paired end 2x300 reads	Other	2013	Klebsiella pneumoniae	CRE	MD	8	Resistant	>8	Resistant	32	Resistant	>8	Resistant	>64	Resistant	>32	Resistant	>64	Resistant	>128	Resistant	>32	Resistant	>8	Resistant	>16	Resistant	>32	Resistant	>128	Resistant	0.5	Intermediate	0.5	Intermediate	>8	Resistant	>8	Resistant	32	Intermediate	>16	Resistant	>16	Resistant	4	Susceptible
C-23	SAMN34420435	MiSeq (V3) paired end 2x300 reads	Urine	2013	Klebsiella pneumoniae	CRE	MD	2	Intermediate	>8	Resistant	2	Intermediate	4	Resistant	4	Susceptible	32	Resistant	1	Susceptible	32	Resistant	4	Resistant	>8	Resistant	>16	Resistant	>32	Resistant	>128	Resistant	0.5	Intermediate	2	Intermediate	2	Resistant	2	Resistant	<=1	Susceptible	<=0.25	Susceptible	<=0.5	Susceptible	>32	Resistant
C-27	SAMN34420436	NextSeq 500 paired end 2x150 reads	Respiratory	2013	Enterobacter cloacae complex	CRE	MD	<=0.12	Susceptible	2	Resistant	<=0.5	Susceptible	<=0.12	Susceptible	>64	Resistant	8	Susceptible-Dose Dependent	>64	Resistant	>128	Resistant	>32	Resistant	>8	Resistant	>16	Resistant	>32	Resistant	128	Resistant	1	Intermediate	1	Intermediate	8	Resistant	8	Resistant	<=1	Susceptible	<=0.25	Susceptible	<=0.5	Susceptible	8	Intermediate
C-29	SAMN34420437	MiSeq (V3) paired end 2x300 reads	Urine	2013	Klebsiella pneumoniae	CRE	PA	4	Resistant	>8	Resistant	8	Resistant	8	Resistant	>64	Resistant	>32	Resistant	64	Resistant	>128	Resistant	>32	Resistant	>8	Resistant	>16	Resistant	>32	Resistant	>128	Resistant	0.5	Intermediate	0.5	Intermediate	>8	Resistant	8	Resistant	4	Susceptible	4	Susceptible	16	Resistant	<=2	Susceptible
C-3	SAMN34420438	NextSeq 500 paired end 2x150 reads	Urine	2013	Klebsiella aerogenes	CSE	MD	0.25	Susceptible	0.25	Susceptible	1	Susceptible	<=0.12	Susceptible	16	Resistant	<=0.5	Susceptible	16	Resistant	16	Resistant	16	Resistant	>8	Resistant	>16	Resistant	>32	Resistant	32	Intermediate	4	Resistant	4	Resistant	<=0.25	Susceptible	<=0.12	Susceptible	8	Susceptible	1	Susceptible	2	Susceptible	8	Intermediate
C-30	SAMN34420439	NextSeq 500 paired end 2x150 reads	Other	2013	Klebsiella pneumoniae	CRE	PA	>8	Resistant	>8	Resistant	>64	Resistant	>8	Resistant	>64	Resistant	>32	Resistant	>64	Resistant	>128	Resistant	>32	Resistant	>8	Resistant	>16	Resistant	>32	Resistant	>128	Resistant	0.5	Intermediate	0.5	Intermediate	>8	Resistant	>8	Resistant	4	Susceptible	8	Intermediate	16	Resistant	8	Intermediate
C-31	SAMN34420440	NextSeq 500 paired end 2x150 reads	Urine	2013	Klebsiella pneumoniae	CRE	PA	8	Resistant	>8	Resistant	16	Resistant	>8	Resistant	>64	Resistant	>32	Resistant	>64	Resistant	>128	Resistant	>32	Resistant	>8	Resistant	>16	Resistant	>32	Resistant	>128	Resistant	0.5	Intermediate	0.5	Intermediate	>8	Resistant	>8	Resistant	<=1	Susceptible	<=0.25	Susceptible	<=0.5	Susceptible	32	Resistant
C-32	SAMN34420441	NextSeq 500 paired end 2x150 reads	Urine	2013	Klebsiella pneumoniae	CRE	PA	4	Resistant	>8	Resistant	8	Resistant	8	Resistant	>64	Resistant	>32	Resistant	64	Resistant	128	Resistant	>32	Resistant	>8	Resistant	>16	Resistant	>32	Resistant	>128	Resistant	0.5	Intermediate	0.5	Intermediate	>8	Resistant	>8	Resistant	8	Susceptible	8	Intermediate	16	Resistant	8	Intermediate
C-33	SAMN34420442	NextSeq 500 paired end 2x150 reads	Other	2013	Klebsiella pneumoniae	CRE	PA	>8	Resistant	>8	Resistant	>64	Resistant	>8	Resistant	>64	Resistant	>32	Resistant	>64	Resistant	128	Resistant	>32	Resistant	>8	Resistant	>16	Resistant	>32	Resistant	>128	Resistant	0.5	Intermediate	0.5	Intermediate	>8	Resistant	>8	Resistant	16	Susceptible	1	Susceptible	16	Resistant	4	Susceptible
C-34	SAMN34420443	NextSeq 500 paired end 2x150 reads	Urine	2013	Klebsiella pneumoniae	CRE	PA	8	Resistant	>8	Resistant	4	Resistant	>8	Resistant	>64	Resistant	32	Resistant	>64	Resistant	128	Resistant	>32	Resistant	>8	Resistant	>16	Resistant	>32	Resistant	>128	Resistant	1	Intermediate	1	Intermediate	>8	Resistant	>8	Resistant	8	Susceptible	8	Intermediate	>16	Resistant	<=2	Susceptible
C-35	SAMN34420444	NextSeq 500 paired end 2x150 reads	Urine	2013	Klebsiella pneumoniae	CRE	PA	>8	Resistant	>8	Resistant	16	Resistant	>8	Resistant	>64	Resistant	>32	Resistant	>64	Resistant	>128	Resistant	>32	Resistant	>8	Resistant	>16	Resistant	>32	Resistant	>128	Resistant	0.5	Intermediate	0.5	Intermediate	>8	Resistant	8	Resistant	4	Susceptible	8	Intermediate	16	Resistant	<=2	Susceptible
C-36	SAMN34420445	NextSeq 500 paired end 2x150 reads	Blood	2013	Klebsiella pneumoniae	CRE	PA	>8	Resistant	>8	Resistant	32	Resistant	>8	Resistant	>64	Resistant	>32	Resistant	>64	Resistant	128	Resistant	>32	Resistant	>8	Resistant	>16	Resistant	>32	Resistant	>128	Resistant	0.5	Intermediate	0.5	Intermediate	>8	Resistant	>8	Resistant	32	Intermediate	4	Susceptible	16	Resistant	4	Susceptible
C-37	SAMN34420446	NextSeq 500 paired end 2x150 reads	Other	2013	Klebsiella pneumoniae	CRE	PA	4	Resistant	>8	Resistant	8	Resistant	>8	Resistant	>64	Resistant	>32	Resistant	>64	Resistant	>128	Resistant	>32	Resistant	>8	Resistant	>16	Resistant	>32	Resistant	>128	Resistant	0.5	Intermediate	0.5	Intermediate	>8	Resistant	>8	Resistant	8	Susceptible	8	Intermediate	>16	Resistant	<=2	Susceptible
C-38	SAMN34420447	NextSeq 500 paired end 2x150 reads	Urine	2013	Klebsiella pneumoniae	CRE	PA	>8	Resistant	>8	Resistant	16	Resistant	>8	Resistant	>64	Resistant	>32	Resistant	64	Resistant	>128	Resistant	>32	Resistant	>8	Resistant	>16	Resistant	>32	Resistant	>128	Resistant	0.5	Intermediate	0.5	Intermediate	>8	Resistant	>8	Resistant	<=1	Susceptible	<=0.25	Susceptible	<=0.5	Susceptible	4	Susceptible
C-39	SAMN34420448	NextSeq 500 paired end 2x150 reads	Urine	2013	Klebsiella pneumoniae	CRE	PA	>8	Resistant	>8	Resistant	32	Resistant	>8	Resistant	>64	Resistant	>32	Resistant	>64	Resistant	>128	Resistant	>32	Resistant	>8	Resistant	>16	Resistant	>32	Resistant	>128	Resistant	0.5	Intermediate	0.5	Intermediate	>8	Resistant	>8	Resistant	4	Susceptible	4	Susceptible	16	Resistant	4	Susceptible
C-40	SAMN34420449	NextSeq 500 paired end 2x150 reads	Respiratory	2013	Klebsiella pneumoniae	CRE	PA	>8	Resistant	>8	Resistant	64	Resistant	>8	Resistant	>64	Resistant	>32	Resistant	>64	Resistant	64	Resistant	>32	Resistant	>8	Resistant	>16	Resistant	>32	Resistant	>128	Resistant	0.5	Intermediate	0.5	Intermediate	>8	Resistant	>8	Resistant	16	Susceptible	2	Susceptible	16	Resistant	4	Susceptible
C-41	SAMN34420450	MiSeq (V3) paired end 2x300 reads	Respiratory	2013	Klebsiella pneumoniae	CRE	PA	>8	Resistant	>8	Resistant	64	Resistant	>8	Resistant	>64	Resistant	>32	Resistant	>64	Resistant	>128	Resistant	>32	Resistant	>8	Resistant	>16	Resistant	>32	Resistant	>128	Resistant	4	Resistant	4	Resistant	>8	Resistant	>8	Resistant	2	Susceptible	4	Susceptible	16	Resistant	16	Resistant
C-43	SAMN34420451	NextSeq 500 paired end 2x150 reads	Urine	2013	Klebsiella pneumoniae	CSE	PA	<=0.12	Susceptible	<=0.12	Susceptible	<=0.5	Susceptible	<=0.12	Susceptible	<=2	Susceptible	<=0.5	Susceptible	<=0.5	Susceptible	<=1	Susceptible	<=1	Susceptible	2	Susceptible	<=2	Susceptible	>32	Resistant	<=4	Susceptible	0.5	Intermediate	0.5	Intermediate	<=0.25	Susceptible	<=0.12	Susceptible	2	Susceptible	<=0.25	Susceptible	<=0.5	Susceptible	<=2	Susceptible
C-44	SAMN34420452	MiSeq (V3) paired end 2x300 reads	Urine	2013	Klebsiella pneumoniae	CSE	PA	<=0.12	Susceptible	<=0.12	Susceptible	<=0.5	Susceptible	<=0.12	Susceptible	<=2	Susceptible	<=0.5	Susceptible	<=0.5	Susceptible	<=1	Susceptible	<=1	Susceptible	2	Susceptible	16	Intermediate	>32	Resistant	8	Susceptible	0.5	Intermediate	1	Intermediate	1	Resistant	2	Resistant	<=1	Susceptible	<=0.25	Susceptible	<=0.5	Susceptible	8	Intermediate
C-52	SAMN34420453	MiSeq (V3) paired end 2x300 reads	Other	2013	Klebsiella pneumoniae	CRE	PA	8	Resistant	>8	Resistant	8	Resistant	8	Resistant	>64	Resistant	32	Resistant	64	Resistant	>128	Resistant	>32	Resistant	>8	Resistant	>16	Resistant	>32	Resistant	>128	Resistant	1	Intermediate	1	Intermediate	>8	Resistant	>8	Resistant	<=1	Susceptible	2	Susceptible	8	Intermediate	16	Resistant
C-53	SAMN34420454	MiSeq (V3) paired end 2x300 reads	Urine	2013	Klebsiella pneumoniae	CRE	PA	8	Resistant	>8	Resistant	8	Resistant	8	Resistant	>64	Resistant	>32	Resistant	>64	Resistant	>128	Resistant	>32	Resistant	>8	Resistant	>16	Resistant	>32	Resistant	>128	Resistant	>8	Resistant	>8	Resistant	>8	Resistant	>8	Resistant	8	Susceptible	8	Intermediate	>16	Resistant	<=2	Susceptible
C-54	SAMN34420455	NextSeq 500 paired end 2x150 reads	Urine	2013	Klebsiella pneumoniae	CRE	PA	8	Resistant	>8	Resistant	8	Resistant	>8	Resistant	>64	Resistant	>32	Resistant	>64	Resistant	>128	Resistant	>32	Resistant	>8	Resistant	>16	Resistant	>32	Resistant	>128	Resistant	0.5	Intermediate	1	Intermediate	>8	Resistant	>8	Resistant	4	Susceptible	8	Intermediate	16	Resistant	<=2	Susceptible
C-55	SAMN34420456	NextSeq 500 paired end 2x150 reads	Urine	2013	Klebsiella pneumoniae	CRE	PA	8	Resistant	>8	Resistant	8	Resistant	>8	Resistant	>64	Resistant	>32	Resistant	>64	Resistant	>128	Resistant	>32	Resistant	>8	Resistant	>16	Resistant	>32	Resistant	>128	Resistant	0.5	Intermediate	1	Intermediate	8	Resistant	8	Resistant	16	Susceptible	16	Resistant	>16	Resistant	4	Susceptible
C-56	SAMN34420457	MiSeq (V3) paired end 2x300 reads	Urine	2013	Klebsiella pneumoniae	CSE	IA	<=0.12	Susceptible	<=0.12	Susceptible	1	Susceptible	<=0.12	Susceptible	<=2	Susceptible	<=0.5	Susceptible	<=0.5	Susceptible	<=1	Susceptible	<=1	Susceptible	<=1	Susceptible	4	Susceptible	16	Intermediate	<=4	Susceptible	0.5	Intermediate	1	Intermediate	<=0.25	Susceptible	0.25	Susceptible	<=1	Susceptible	<=0.25	Susceptible	<=0.5	Susceptible	<=2	Susceptible
C-59	SAMN34420458	MiSeq (V3) paired end 2x300 reads	Respiratory	2013	Klebsiella pneumoniae	CSE	IA	<=0.12	Susceptible	<=0.12	Susceptible	<=0.5	Susceptible	<=0.12	Susceptible	<=2	Susceptible	<=0.5	Susceptible	<=0.5	Susceptible	<=1	Susceptible	<=1	Susceptible	<=1	Susceptible	4	Susceptible	>32	Resistant	<=4	Susceptible	0.5	Intermediate	0.5	Intermediate	<=0.25	Susceptible	<=0.12	Susceptible	<=1	Susceptible	<=0.25	Susceptible	<=0.5	Susceptible	<=2	Susceptible
C-75	SAMN34420459	NextSeq 500 paired end 2x150 reads	Blood	2013	Klebsiella pneumoniae	CSE	NY2	<=0.12	Susceptible	<=0.12	Susceptible	<=0.5	Susceptible	<=0.12	Susceptible	<=2	Susceptible	<=0.5	Susceptible	<=0.5	Susceptible	<=1	Susceptible	<=1	Susceptible	<=1	Susceptible	4	Susceptible	16	Intermediate	<=4	Susceptible	0.5	Intermediate	0.5	Intermediate	<=0.25	Susceptible	<=0.12	Susceptible	<=1	Susceptible	<=0.25	Susceptible	<=0.5	Susceptible	<=2	Susceptible
C-76	SAMN34420460	NextSeq 500 paired end 2x150 reads	Blood	2013	Klebsiella pneumoniae	CSE	NY2	<=0.12	Susceptible	<=0.12	Susceptible	<=0.5	Susceptible	<=0.12	Susceptible	<=2	Susceptible	<=0.5	Susceptible	<=0.5	Susceptible	<=1	Susceptible	<=1	Susceptible	<=1	Susceptible	<=2	Susceptible	>32	Resistant	<=4	Susceptible	0.5	Intermediate	0.5	Intermediate	<=0.25	Susceptible	<=0.12	Susceptible	2	Susceptible	<=0.25	Susceptible	<=0.5	Susceptible	8	Intermediate
C-8	SAMN34420461	NextSeq 500 paired end 2x150 reads	Other	2013	Enterobacter cloacae complex	CRE	MD	1	Susceptible	8	Resistant	<=0.5	Susceptible	1	Susceptible	>64	Resistant	32	Resistant	32	Resistant	>128	Resistant	>32	Resistant	>8	Resistant	>16	Resistant	>32	Resistant	128	Resistant	0.5	Intermediate	0.5	Intermediate	>8	Resistant	8	Resistant	<=1	Susceptible	2	Susceptible	8	Intermediate	8	Intermediate
C-80	SAMN34420462	MiSeq (V3) paired end 2x300 reads	Blood	2013	Klebsiella pneumoniae	CSE	NY2	<=0.12	Susceptible	<=0.12	Susceptible	<=0.5	Susceptible	<=0.12	Susceptible	<=2	Susceptible	<=0.5	Susceptible	<=0.5	Susceptible	<=1	Susceptible	<=1	Susceptible	2	Susceptible	<=2	Susceptible	>32	Resistant	<=4	Susceptible	0.5	Intermediate	0.5	Intermediate	<=0.25	Susceptible	<=0.12	Susceptible	<=1	Susceptible	<=0.25	Susceptible	<=0.5	Susceptible	<=2	Susceptible
C-82	SAMN34420463	MiSeq (V3) paired end 2x300 reads	Blood	2013	Klebsiella pneumoniae	CRE	NY2	>8	Resistant	>8	Resistant	>64	Resistant	>8	Resistant	>64	Resistant	>32	Resistant	>64	Resistant	>128	Resistant	>32	Resistant	>8	Resistant	>16	Resistant	>32	Resistant	>128	Resistant	>8	Resistant	>8	Resistant	2	Resistant	4	Resistant	>64	Resistant	>16	Resistant	>16	Resistant	>32	Resistant
C-85	SAMN34420464	MiSeq (V3) paired end 2x300 reads	Urine	2013	Klebsiella pneumoniae	CRE	NY2	2	Intermediate	8	Resistant	4	Resistant	2	Intermediate	>64	Resistant	16	Resistant	32	Resistant	>128	Resistant	>32	Resistant	>8	Resistant	>16	Resistant	>32	Resistant	>128	Resistant	>8	Resistant	>8	Resistant	>8	Resistant	>8	Resistant	8	Susceptible	8	Intermediate	>16	Resistant	<=2	Susceptible
C-90	SAMN34420465	MiSeq (V3) paired end 2x300 reads	Blood	2013	Klebsiella pneumoniae	CSE	NC	<=0.12	Susceptible	<=0.12	Susceptible	<=0.5	Susceptible	<=0.12	Susceptible	<=2	Susceptible	<=0.5	Susceptible	<=0.5	Susceptible	<=1	Susceptible	<=1	Susceptible	<=1	Susceptible	4	Susceptible	32	Resistant	<=4	Susceptible	0.5	Intermediate	0.5	Intermediate	<=0.25	Susceptible	<=0.12	Susceptible	<=1	Susceptible	<=0.25	Susceptible	<=0.5	Susceptible	<=2	Susceptible
C-96	SAMN34420466	NextSeq 500 paired end 2x150 reads	Urine	2013	Klebsiella pneumoniae	CSE	NC	<=0.12	Susceptible	0.25	Susceptible	<=0.5	Susceptible	<=0.12	Susceptible	>64	Resistant	2	Susceptible	16	Resistant	>128	Resistant	16	Resistant	>8	Resistant	16	Intermediate	>32	Resistant	>128	Resistant	0.5	Intermediate	0.5	Intermediate	>8	Resistant	>8	Resistant	16	Susceptible	1	Susceptible	16	Resistant	>32	Resistant
C-98	SAMN34420467	NextSeq 500 paired end 2x150 reads	Respiratory	2013	Enterobacter cloacae complex	CRE	NC	4	Resistant	8	Resistant	4	Resistant	4	Resistant	>64	Resistant	>32	Resistant	>64	Resistant	>128	Resistant	>32	Resistant	>8	Resistant	>16	Resistant	>32	Resistant	>128	Resistant	0.5	Intermediate	1	Intermediate	4	Resistant	4	Resistant	2	Susceptible	<=0.25	Susceptible	4	Susceptible	<=2	Susceptible
C-99	SAMN34420468	NextSeq 500 paired end 2x150 reads	Blood	2013	Enterobacter cloacae complex	CRE	NC	2	Intermediate	8	Resistant	4	Resistant	2	Intermediate	>64	Resistant	>32	Resistant	>64	Resistant	>128	Resistant	>32	Resistant	>8	Resistant	>16	Resistant	>32	Resistant	>128	Resistant	0.5	Intermediate	1	Intermediate	2	Resistant	2	Resistant	2	Susceptible	0.5	Susceptible	4	Susceptible	<=2	Susceptible
CR-276	SAMN34420469	MiSeq (V3) paired end 2x300 reads	Urine	2014	Klebsiella pneumoniae	CRE	MD	>8	Resistant	>8	Resistant	16	Resistant	>8	Resistant	>64	Resistant	>32	Resistant	>64	Resistant	>128	Resistant	>32	Resistant	>8	Resistant	>16	Resistant	>32	Resistant	>128	Resistant	2	Intermediate	1	Intermediate	>8	Resistant	>8	Resistant	16	Susceptible	16	Resistant	>16	Resistant	>32	Resistant
CR-277	SAMN34420470	MiSeq (V3) paired end 2x300 reads	Urine	2014	Klebsiella pneumoniae	CRE	MD	>8	Resistant	>8	Resistant	32	Resistant	>8	Resistant	>64	Resistant	>32	Resistant	>64	Resistant	>128	Resistant	>32	Resistant	>8	Resistant	>16	Resistant	>32	Resistant	>128	Resistant	>8	Resistant	>8	Resistant	>8	Resistant	>8	Resistant	32	Intermediate	>16	Resistant	>16	Resistant	4	Susceptible
CR-278	SAMN34420471	NextSeq 500 paired end 2x150 reads	Other	2014	Escherichia coli	CRE	MD	4	Resistant	8	Resistant	2	Intermediate	8	Resistant	>64	Resistant	>32	Resistant	>64	Resistant	128	Resistant	>32	Resistant	>8	Resistant	>16	Resistant	>32	Resistant	>128	Resistant	0.5	Intermediate	1	Intermediate	8	Resistant	8	Resistant	4	Susceptible	<=0.25	Susceptible	<=0.5	Susceptible	<=2	Susceptible
CR-280	SAMN34420472	MiSeq (V3) paired end 2x300 reads	Respiratory	2014	Klebsiella pneumoniae	CRE	MD	4	Resistant	>8	Resistant	2	Intermediate	8	Resistant	>64	Resistant	>32	Resistant	>64	Resistant	>128	Resistant	>32	Resistant	>8	Resistant	>16	Resistant	>32	Resistant	>128	Resistant	0.5	Intermediate	0.5	Intermediate	>8	Resistant	>8	Resistant	>64	Resistant	>16	Resistant	>16	Resistant	>32	Resistant
CR-283	SAMN34420473	NextSeq 500 paired end 2x150 reads	Urine	2014	Enterobacter cloacae complex	CRE	MD	4	Resistant	>8	Resistant	4	Resistant	4	Resistant	>64	Resistant	>32	Resistant	>64	Resistant	>128	Resistant	>32	Resistant	>8	Resistant	>16	Resistant	>32	Resistant	>128	Resistant	>8	Resistant	>8	Resistant	1	Resistant	1	Intermediate	<=1	Susceptible	<=0.25	Susceptible	<=0.5	Susceptible	4	Susceptible
CR-284	SAMN34420474	NextSeq 500 paired end 2x150 reads	Urine	2014	Klebsiella pneumoniae	CRE	PA	>8	Resistant	>8	Resistant	64	Resistant	>8	Resistant	>64	Resistant	>32	Resistant	>64	Resistant	>128	Resistant	>32	Resistant	>8	Resistant	>16	Resistant	>32	Resistant	>128	Resistant	0.5	Intermediate	1	Intermediate	>8	Resistant	>8	Resistant	4	Susceptible	4	Susceptible	8	Intermediate	<=2	Susceptible
CR-285	SAMN34420475	MiSeq (V3) paired end 2x300 reads	Urine	2014	Klebsiella pneumoniae	CRE	PA	8	Resistant	>8	Resistant	8	Resistant	>8	Resistant	>64	Resistant	>32	Resistant	>64	Resistant	>128	Resistant	>32	Resistant	>8	Resistant	>16	Resistant	>32	Resistant	>128	Resistant	0.5	Intermediate	1	Intermediate	>8	Resistant	>8	Resistant	4	Susceptible	8	Intermediate	>16	Resistant	4	Susceptible
CR-286	SAMN34420476	NextSeq 500 paired end 2x150 reads	Urine	2014	Klebsiella pneumoniae	CRE	PA	8	Resistant	>8	Resistant	8	Resistant	>8	Resistant	>64	Resistant	>32	Resistant	>64	Resistant	128	Resistant	>32	Resistant	>8	Resistant	>16	Resistant	>32	Resistant	>128	Resistant	0.5	Intermediate	N/A	N/A	>8	Resistant	>8	Resistant	4	Susceptible	8	Intermediate	16	Resistant	<=2	Susceptible
CR-287	SAMN34420477	MiSeq (V3) paired end 2x300 reads	Urine	2014	Klebsiella pneumoniae	CRE	PA	>8	Resistant	>8	Resistant	64	Resistant	>8	Resistant	>64	Resistant	>32	Resistant	>64	Resistant	>128	Resistant	>32	Resistant	>8	Resistant	>16	Resistant	>32	Resistant	>128	Resistant	0.5	Intermediate	1	Intermediate	>8	Resistant	>8	Resistant	8	Susceptible	16	Resistant	>16	Resistant	<=2	Susceptible
CR-288	SAMN34420478	NextSeq 500 paired end 2x150 reads	Urine	2014	Klebsiella pneumoniae	CRE	PA	>8	Resistant	>8	Resistant	16	Resistant	>8	Resistant	>64	Resistant	>32	Resistant	>64	Resistant	>128	Resistant	>32	Resistant	>8	Resistant	>16	Resistant	>32	Resistant	>128	Resistant	0.5	Intermediate	1	Intermediate	8	Resistant	2	Resistant	8	Susceptible	4	Susceptible	8	Intermediate	<=2	Susceptible
CR-289	SAMN34420479	NextSeq 500 paired end 2x150 reads	Urine	2014	Klebsiella pneumoniae	CRE	PA	2	Intermediate	4	Resistant	2	Intermediate	4	Resistant	>64	Resistant	16	Resistant	64	Resistant	128	Resistant	>32	Resistant	>8	Resistant	>16	Resistant	>32	Resistant	>128	Resistant	0.5	Intermediate	1	Intermediate	>8	Resistant	>8	Resistant	32	Intermediate	1	Susceptible	>16	Resistant	<=2	Susceptible
CR-290	SAMN34420480	NextSeq 500 paired end 2x150 reads	Blood	2014	Enterobacter cloacae complex	CRE	NY2	4	Resistant	>8	Resistant	8	Resistant	8	Resistant	64	Resistant	8	Susceptible-Dose Dependent	>64	Resistant	128	Resistant	>32	Resistant	>8	Resistant	>16	Resistant	>32	Resistant	>128	Resistant	1	Intermediate	1	Intermediate	<=0.25	Susceptible	0.25	Susceptible	<=1	Susceptible	<=0.25	Susceptible	<=0.5	Susceptible	<=2	Susceptible
CR-291	SAMN34420481	NextSeq 500 paired end 2x150 reads	Blood	2014	Enterobacter cloacae complex	CRE	NY2	1	Susceptible	>8	Resistant	2	Intermediate	2	Intermediate	>64	Resistant	16	Resistant	64	Resistant	>128	Resistant	>32	Resistant	>8	Resistant	>16	Resistant	>32	Resistant	64	Intermediate	>8	Resistant	>8	Resistant	>8	Resistant	>8	Resistant	<=1	Susceptible	8	Intermediate	16	Resistant	8	Intermediate
CR-294	SAMN34420482	NextSeq 500 paired end 2x150 reads	Blood	2014	Escherichia coli	CRE	NY2	4	Resistant	>8	Resistant	4	Resistant	4	Resistant	>64	Resistant	>32	Resistant	>64	Resistant	>128	Resistant	>32	Resistant	>8	Resistant	>16	Resistant	>32	Resistant	>128	Resistant	0.5	Intermediate	1	Intermediate	>8	Resistant	>8	Resistant	16	Susceptible	>16	Resistant	>16	Resistant	>32	Resistant
CR-295	SAMN34420483	NextSeq 500 paired end 2x150 reads	Blood	2014	Enterobacter cloacae complex	CRE	NC	8	Resistant	>8	Resistant	8	Resistant	>8	Resistant	>64	Resistant	>32	Resistant	>64	Resistant	>128	Resistant	>32	Resistant	>8	Resistant	>16	Resistant	>32	Resistant	>128	Resistant	0.5	Intermediate	1	Intermediate	>8	Resistant	>8	Resistant	2	Susceptible	0.5	Susceptible	4	Susceptible	16	Resistant
CR-296	SAMN34420484	NextSeq 500 paired end 2x150 reads	Respiratory	2014	Enterobacter cloacae complex	CRE	NC	4	Resistant	>8	Resistant	4	Resistant	4	Resistant	>64	Resistant	>32	Resistant	>64	Resistant	>128	Resistant	>32	Resistant	>8	Resistant	>16	Resistant	>32	Resistant	>128	Resistant	0.5	Intermediate	1	Intermediate	>8	Resistant	>8	Resistant	16	Susceptible	0.5	Susceptible	8	Intermediate	16	Resistant
CR-297	SAMN34420485	NextSeq 500 paired end 2x150 reads	Respiratory	2014	Enterobacter cloacae complex	CRE	NC	8	Resistant	>8	Resistant	8	Resistant	8	Resistant	>64	Resistant	>32	Resistant	>64	Resistant	>128	Resistant	>32	Resistant	>8	Resistant	>16	Resistant	>32	Resistant	>128	Resistant	1	Intermediate	1	Intermediate	>8	Resistant	>8	Resistant	<=1	Susceptible	<=0.25	Susceptible	<=0.5	Susceptible	16	Resistant
CR-299	SAMN34420486	MiSeq (V3) paired end 2x300 reads	Blood	2014	Klebsiella pneumoniae	CRE	NY1	>8	Resistant	>8	Resistant	32	Resistant	>8	Resistant	>64	Resistant	>32	Resistant	>64	Resistant	>128	Resistant	>32	Resistant	>8	Resistant	>16	Resistant	>32	Resistant	>128	Resistant	>8	Resistant	>8	Resistant	>8	Resistant	>8	Resistant	2	Susceptible	16	Resistant	>16	Resistant	4	Susceptible
CR-301	SAMN34420487	MiSeq (V3) paired end 2x300 reads	Blood	2014	Klebsiella pneumoniae	CRE	NY1	>8	Resistant	>8	Resistant	>64	Resistant	>8	Resistant	>64	Resistant	>32	Resistant	>64	Resistant	128	Resistant	>32	Resistant	>8	Resistant	>16	Resistant	>32	Resistant	>128	Resistant	8	Resistant	8	Resistant	>8	Resistant	>8	Resistant	16	Susceptible	>16	Resistant	>16	Resistant	<=2	Susceptible
CR-302	SAMN34420488	NextSeq 500 paired end 2x150 reads	Other	2014	Klebsiella pneumoniae	CRE	NY1	8	Resistant	>8	Resistant	16	Resistant	>8	Resistant	>64	Resistant	>32	Resistant	>64	Resistant	>128	Resistant	>32	Resistant	>8	Resistant	>16	Resistant	>32	Resistant	>128	Resistant	0.5	Intermediate	1	Intermediate	>8	Resistant	>8	Resistant	32	Intermediate	1	Susceptible	>16	Resistant	4	Susceptible
CR-305	SAMN34420489	MiSeq (V3) paired end 2x300 reads	Urine	2014	Klebsiella pneumoniae	CRE	NY1	8	Resistant	>8	Resistant	16	Resistant	>8	Resistant	>64	Resistant	>32	Resistant	64	Resistant	128	Resistant	>32	Resistant	>8	Resistant	>16	Resistant	>32	Resistant	>128	Resistant	4	Resistant	4	Resistant	>8	Resistant	>8	Resistant	16	Susceptible	>16	Resistant	>16	Resistant	4	Susceptible
CR-309	SAMN34420490	NextSeq 500 paired end 2x150 reads	Other	2014	Klebsiella pneumoniae	CRE	NY1	>8	Resistant	>8	Resistant	64	Resistant	>8	Resistant	>64	Resistant	>32	Resistant	64	Resistant	>128	Resistant	>32	Resistant	>8	Resistant	>16	Resistant	>32	Resistant	>128	Resistant	0.5	Intermediate	1	Intermediate	>8	Resistant	>8	Resistant	32	Intermediate	8	Intermediate	16	Resistant	16	Resistant
CR-310	SAMN34420491	NextSeq 500 paired end 2x150 reads	Other	2014	Enterobacter cloacae complex	CRE	NY1	>8	Resistant	>8	Resistant	32	Resistant	>8	Resistant	>64	Resistant	>32	Resistant	>64	Resistant	>128	Resistant	>32	Resistant	>8	Resistant	>16	Resistant	>32	Resistant	>128	Resistant	0.5	Intermediate	1	Intermediate	>8	Resistant	>8	Resistant	4	Susceptible	4	Susceptible	16	Resistant	16	Resistant
CR-311	SAMN34420492	MiSeq (V3) paired end 2x300 reads	Urine	2014	Klebsiella pneumoniae	CRE	NY1	8	Resistant	>8	Resistant	4	Resistant	8	Resistant	>64	Resistant	>32	Resistant	>64	Resistant	>128	Resistant	>32	Resistant	>8	Resistant	>16	Resistant	>32	Resistant	>128	Resistant	2	Intermediate	2	Intermediate	>8	Resistant	>8	Resistant	<=1	Susceptible	<=0.25	Susceptible	<=0.5	Susceptible	4	Susceptible
CR-312	SAMN34420493	NextSeq 500 paired end 2x150 reads	Urine	2014	Escherichia coli	CRE	NY1	0.5	Susceptible	4	Resistant	2	Intermediate	0.5	Susceptible	<=2	Susceptible	8	Susceptible-Dose Dependent	32	Resistant	2	Susceptible	8	Resistant	>8	Resistant	>16	Resistant	>32	Resistant	>128	Resistant	0.5	Intermediate	1	Intermediate	>8	Resistant	>8	Resistant	2	Susceptible	>16	Resistant	8	Intermediate	>32	Resistant
CR-313	SAMN34420494	NextSeq 500 paired end 2x150 reads	Urine	2014	Klebsiella pneumoniae	CRE	NY1	8	Resistant	>8	Resistant	4	Resistant	>8	Resistant	>64	Resistant	>32	Resistant	>64	Resistant	64	Resistant	>32	Resistant	>8	Resistant	>16	Resistant	>32	Resistant	>128	Resistant	1	Intermediate	1	Intermediate	>8	Resistant	>8	Resistant	32	Intermediate	1	Susceptible	>16	Resistant	8	Intermediate
CR-314	SAMN34420495	NextSeq 500 paired end 2x150 reads	Respiratory	2014	Klebsiella pneumoniae	CRE	NY1	8	Resistant	>8	Resistant	8	Resistant	>8	Resistant	>64	Resistant	>32	Resistant	>64	Resistant	>128	Resistant	>32	Resistant	>8	Resistant	>16	Resistant	>32	Resistant	>128	Resistant	0.5	Intermediate	1	Intermediate	>8	Resistant	>8	Resistant	32	Intermediate	1	Susceptible	16	Resistant	4	Susceptible
CR-315	SAMN34420496	NextSeq 500 paired end 2x150 reads	Urine	2014	Klebsiella pneumoniae	CRE	NY1	>8	Resistant	>8	Resistant	16	Resistant	>8	Resistant	>64	Resistant	>32	Resistant	>64	Resistant	>128	Resistant	>32	Resistant	>8	Resistant	>16	Resistant	>32	Resistant	>128	Resistant	0.5	Intermediate	1	Intermediate	>8	Resistant	>8	Resistant	16	Susceptible	1	Susceptible	16	Resistant	4	Susceptible
CR-316	SAMN34420497	NextSeq 500 paired end 2x150 reads	Urine	2014	Escherichia coli	CRE	NY1	4	Resistant	8	Resistant	4	Resistant	4	Resistant	>64	Resistant	>32	Resistant	>64	Resistant	64	Resistant	>32	Resistant	>8	Resistant	>16	Resistant	>32	Resistant	>128	Resistant	1	Intermediate	1	Intermediate	>8	Resistant	>8	Resistant	8	Susceptible	8	Intermediate	>16	Resistant	4	Susceptible
CR-318	SAMN34420498	NextSeq 500 paired end 2x150 reads	Blood	2014	Klebsiella pneumoniae	CRE	NY1	2	Intermediate	>8	Resistant	1	Susceptible	2	Intermediate	>64	Resistant	>32	Resistant	>64	Resistant	>128	Resistant	>32	Resistant	>8	Resistant	>16	Resistant	>32	Resistant	>128	Resistant	0.5	Intermediate	1	Intermediate	>8	Resistant	8	Resistant	16	Susceptible	>16	Resistant	>16	Resistant	4	Susceptible
CR-319	SAMN34420499	MiSeq (V3) paired end 2x300 reads	Blood	2014	Klebsiella pneumoniae	CRE	NY1	8	Resistant	>8	Resistant	8	Resistant	>8	Resistant	>64	Resistant	>32	Resistant	>64	Resistant	>128	Resistant	>32	Resistant	>8	Resistant	>16	Resistant	>32	Resistant	>128	Resistant	4	Resistant	8	Resistant	>8	Resistant	>8	Resistant	64	Resistant	16	Resistant	>16	Resistant	4	Susceptible
CR-320	SAMN34420500	NextSeq 500 paired end 2x150 reads	Other	2014	Klebsiella pneumoniae	CRE	NY1	>8	Resistant	>8	Resistant	>64	Resistant	>8	Resistant	>64	Resistant	>32	Resistant	>64	Resistant	128	Resistant	>32	Resistant	>8	Resistant	>16	Resistant	>32	Resistant	>128	Resistant	0.5	Intermediate	1	Intermediate	>8	Resistant	>8	Resistant	16	Susceptible	>16	Resistant	>16	Resistant	>32	Resistant
CR-321	SAMN34420501	MiSeq (V3) paired end 2x300 reads	Urine	2014	Klebsiella pneumoniae	CRE	NY1	8	Resistant	>8	Resistant	4	Resistant	8	Resistant	<=2	Susceptible	2	Susceptible	8	Resistant	<=1	Susceptible	2	Intermediate	>8	Resistant	>16	Resistant	>32	Resistant	>128	Resistant	1	Intermediate	1	Intermediate	<=0.25	Susceptible	<=0.12	Susceptible	<=1	Susceptible	0.5	Susceptible	<=0.5	Susceptible	<=2	Susceptible
CR-322	SAMN34420502	NextSeq 500 paired end 2x150 reads	Blood	2014	Klebsiella pneumoniae	CRE	CA	8	Resistant	>8	Resistant	8	Resistant	>8	Resistant	>64	Resistant	>32	Resistant	>64	Resistant	>128	Resistant	>32	Resistant	>8	Resistant	>16	Resistant	>32	Resistant	>128	Resistant	>8	Resistant	8	Resistant	>8	Resistant	>8	Resistant	32	Intermediate	>16	Resistant	>16	Resistant	4	Susceptible
CR-323	SAMN34420503	MiSeq (V3) paired end 2x300 reads	Urine	2014	Klebsiella pneumoniae	CRE	CA	>8	Resistant	>8	Resistant	64	Resistant	>8	Resistant	>64	Resistant	>32	Resistant	>64	Resistant	128	Resistant	>32	Resistant	>8	Resistant	>16	Resistant	>32	Resistant	>128	Resistant	0.5	Intermediate	1	Intermediate	>8	Resistant	>8	Resistant	16	Susceptible	1	Susceptible	16	Resistant	4	Susceptible
CR-324	SAMN34420504	MiSeq (V3) paired end 2x300 reads	Other	2014	Klebsiella pneumoniae	CRE	CA	8	Resistant	>8	Resistant	8	Resistant	>8	Resistant	>64	Resistant	>32	Resistant	>64	Resistant	>128	Resistant	>32	Resistant	>8	Resistant	>16	Resistant	>32	Resistant	>128	Resistant	8	Resistant	>8	Resistant	>8	Resistant	>8	Resistant	16	Susceptible	>16	Resistant	>16	Resistant	4	Susceptible
CR-325	SAMN34420505	NextSeq 500 paired end 2x150 reads	Urine	2014	Escherichia coli	CRE	CA	>8	Resistant	>8	Resistant	8	Resistant	>8	Resistant	>64	Resistant	>32	Resistant	>64	Resistant	>128	Resistant	>32	Resistant	>8	Resistant	>16	Resistant	>32	Resistant	>128	Resistant	0.5	Intermediate	1	Intermediate	>8	Resistant	>8	Resistant	2	Susceptible	1	Susceptible	<=0.5	Susceptible	>32	Resistant
CR-326	SAMN34420506	MiSeq (V3) paired end 2x300 reads	Urine	2014	Klebsiella pneumoniae	CRE	CA	>8	Resistant	>8	Resistant	64	Resistant	>8	Resistant	>64	Resistant	>32	Resistant	>64	Resistant	>128	Resistant	>32	Resistant	>8	Resistant	>16	Resistant	>32	Resistant	>128	Resistant	>8	Resistant	8	Resistant	>8	Resistant	>8	Resistant	16	Susceptible	8	Intermediate	16	Resistant	8	Intermediate
CR-328	SAMN34420507	NextSeq 500 paired end 2x150 reads	Urine	2014	Klebsiella aerogenes	CRE	NM	1	Susceptible	4	Resistant	2	Intermediate	1	Susceptible	>64	Resistant	8	Susceptible-Dose Dependent	>64	Resistant	128	Resistant	>32	Resistant	>8	Resistant	>16	Resistant	>32	Resistant	128	Resistant	0.5	Intermediate	1	Intermediate	<=0.25	Susceptible	<=0.12	Susceptible	4	Susceptible	1	Susceptible	1	Susceptible	<=2	Susceptible
CR-337	SAMN34420508	NextSeq 500 paired end 2x150 reads	Other	2014	Klebsiella pneumoniae	CRE	MD	2	Intermediate	4	Resistant	4	Resistant	2	Intermediate	>64	Resistant	16	Resistant	16	Resistant	128	Resistant	32	Resistant	>8	Resistant	>16	Resistant	>32	Resistant	>128	Resistant	0.5	Intermediate	0.5	Intermediate	>8	Resistant	>8	Resistant	<=1	Susceptible	8	Intermediate	16	Resistant	<=2	Susceptible
CR-340	SAMN34420509	NextSeq 500 paired end 2x150 reads	Urine	2014	Klebsiella pneumoniae	CRE	PA	>8	Resistant	>8	Resistant	8	Resistant	8	Resistant	>64	Resistant	>32	Resistant	64	Resistant	>128	Resistant	>32	Resistant	>8	Resistant	>16	Resistant	>32	Resistant	>128	Resistant	0.5	Intermediate	1	Intermediate	>8	Resistant	>8	Resistant	2	Susceptible	4	Susceptible	16	Resistant	4	Susceptible
CR-342	SAMN34420510	NextSeq 500 paired end 2x150 reads	Other	2014	Klebsiella pneumoniae	CRE	PA	8	Resistant	>8	Resistant	8	Resistant	>8	Resistant	>64	Resistant	>32	Resistant	64	Resistant	>128	Resistant	>32	Resistant	>8	Resistant	>16	Resistant	>32	Resistant	>128	Resistant	0.5	Intermediate	1	Intermediate	>8	Resistant	>8	Resistant	4	Susceptible	8	Intermediate	16	Resistant	4	Susceptible
CR-350	SAMN34420511	MiSeq (V3) paired end 2x300 reads	Other	2014	Klebsiella pneumoniae	CRE	PA	8	Resistant	>8	Resistant	8	Resistant	>8	Resistant	>64	Resistant	32	Resistant	64	Resistant	>128	Resistant	>32	Resistant	>8	Resistant	>16	Resistant	>32	Resistant	>128	Resistant	1	Intermediate	2	Intermediate	>8	Resistant	>8	Resistant	2	Susceptible	4	Susceptible	16	Resistant	4	Susceptible
CR-351	SAMN34420512	NextSeq 500 paired end 2x150 reads	Respiratory	2014	Escherichia coli	CRE	PA	2	Intermediate	4	Resistant	2	Intermediate	2	Intermediate	64	Resistant	8	Susceptible-Dose Dependent	16	Resistant	32	Resistant	>32	Resistant	>8	Resistant	4	Susceptible	>32	Resistant	128	Resistant	1	Intermediate	1	Intermediate	>8	Resistant	>8	Resistant	8	Susceptible	8	Intermediate	>16	Resistant	<=2	Susceptible
CR-354	SAMN34420513	MiSeq (V3) paired end 2x300 reads	Urine	2014	Klebsiella pneumoniae	CRE	NY2	>8	Resistant	>8	Resistant	16	Resistant	>8	Resistant	>64	Resistant	>32	Resistant	>64	Resistant	128	Resistant	>32	Resistant	>8	Resistant	>16	Resistant	>32	Resistant	>128	Resistant	0.5	Intermediate	1	Intermediate	<=0.25	Susceptible	<=0.12	Susceptible	<=1	Susceptible	<=0.25	Susceptible	<=0.5	Susceptible	<=2	Susceptible
CR-356	SAMN34420514	NextSeq 500 paired end 2x150 reads	Blood	2014	Escherichia coli	CRE	NY2	0.5	Susceptible	4	Resistant	2	Intermediate	1	Susceptible	>64	Resistant	>32	Resistant	>64	Resistant	32	Resistant	>32	Resistant	>8	Resistant	>16	Resistant	>32	Resistant	128	Resistant	1	Intermediate	1	Intermediate	8	Resistant	4	Resistant	4	Susceptible	>16	Resistant	>16	Resistant	<=2	Susceptible
CR-359	SAMN34420515	MiSeq (V3) paired end 2x300 reads	Urine	2014	Klebsiella pneumoniae	CRE	NY1	>8	Resistant	>8	Resistant	32	Resistant	>8	Resistant	>64	Resistant	>32	Resistant	>64	Resistant	64	Resistant	>32	Resistant	>8	Resistant	>16	Resistant	>32	Resistant	>128	Resistant	1	Intermediate	1	Intermediate	>8	Resistant	>8	Resistant	32	Intermediate	2	Susceptible	>16	Resistant	4	Susceptible
CR-361	SAMN34420516	NextSeq 500 paired end 2x150 reads	Urine	2014	Klebsiella pneumoniae	CRE	NY1	8	Resistant	>8	Resistant	8	Resistant	8	Resistant	>64	Resistant	32	Resistant	64	Resistant	>128	Resistant	>32	Resistant	>8	Resistant	>16	Resistant	>32	Resistant	>128	Resistant	0.5	Intermediate	1	Intermediate	>8	Resistant	>8	Resistant	16	Susceptible	16	Resistant	>16	Resistant	8	Intermediate
CR-365	SAMN34420517	MiSeq (V3) paired end 2x300 reads	Urine	2014	Klebsiella pneumoniae	CRE	NY1	8	Resistant	>8	Resistant	8	Resistant	8	Resistant	>64	Resistant	32	Resistant	32	Resistant	>128	Resistant	>32	Resistant	>8	Resistant	>16	Resistant	>32	Resistant	>128	Resistant	8	Resistant	1	Intermediate	>8	Resistant	>8	Resistant	32	Intermediate	0.5	Susceptible	16	Resistant	<=2	Susceptible
CR-368	SAMN34420518	MiSeq (V2) paired end 2x250 reads	Blood	2014	Klebsiella pneumoniae	CRE	NY1	>8	Resistant	>8	Resistant	>64	Resistant	>8	Resistant	>64	Resistant	>32	Resistant	>64	Resistant	>128	Resistant	>32	Resistant	>8	Resistant	>16	Resistant	>32	Resistant	>128	Resistant	>8	Resistant	>8	Resistant	>8	Resistant	>8	Resistant	16	Susceptible	>16	Resistant	>16	Resistant	4	Susceptible
CR-369	SAMN34420519	NextSeq 500 paired end 2x150 reads	Urine	2014	Klebsiella pneumoniae	CRE	NY1	>8	Resistant	>8	Resistant	>64	Resistant	>8	Resistant	>64	Resistant	>32	Resistant	>64	Resistant	>128	Resistant	>32	Resistant	>8	Resistant	>16	Resistant	>32	Resistant	>128	Resistant	4	Resistant	8	Resistant	>8	Resistant	>8	Resistant	16	Susceptible	>16	Resistant	>16	Resistant	4	Susceptible
CR-370	SAMN34420520	NextSeq 500 paired end 2x150 reads	Urine	2014	Klebsiella pneumoniae	CRE	NY1	>8	Resistant	>8	Resistant	16	Resistant	8	Resistant	>64	Resistant	>32	Resistant	>64	Resistant	>128	Resistant	>32	Resistant	>8	Resistant	>16	Resistant	>32	Resistant	>128	Resistant	0.5	Intermediate	1	Intermediate	>8	Resistant	>8	Resistant	4	Susceptible	8	Intermediate	16	Resistant	<=2	Susceptible
CR-371	SAMN34420521	NextSeq 500 paired end 2x150 reads	Urine	2014	Klebsiella pneumoniae	CRE	NY1	4	Resistant	>8	Resistant	8	Resistant	8	Resistant	>64	Resistant	16	Resistant	16	Resistant	64	Resistant	>32	Resistant	>8	Resistant	>16	Resistant	>32	Resistant	>128	Resistant	>8	Resistant	>8	Resistant	>8	Resistant	>8	Resistant	<=1	Susceptible	<=0.25	Susceptible	<=0.5	Susceptible	4	Susceptible
CR-372	SAMN34420522	NextSeq 500 paired end 2x150 reads	Urine	2014	Klebsiella pneumoniae	CRE	NY1	8	Resistant	>8	Resistant	16	Resistant	>8	Resistant	>64	Resistant	>32	Resistant	64	Resistant	128	Resistant	>32	Resistant	>8	Resistant	>16	Resistant	>32	Resistant	>128	Resistant	>8	Resistant	>8	Resistant	>8	Resistant	>8	Resistant	32	Intermediate	8	Intermediate	>16	Resistant	<=2	Susceptible
CR-373	SAMN34420523	NextSeq 500 paired end 2x150 reads	Blood	2014	Klebsiella pneumoniae	CRE	NY1	4	Resistant	>8	Resistant	8	Resistant	8	Resistant	>64	Resistant	16	Resistant	32	Resistant	>128	Resistant	>32	Resistant	>8	Resistant	>16	Resistant	>32	Resistant	>128	Resistant	>8	Resistant	>8	Resistant	>8	Resistant	>8	Resistant	32	Intermediate	2	Susceptible	>16	Resistant	4	Susceptible
CR-374	SAMN34420524	NextSeq 500 paired end 2x150 reads	Urine	2014	Klebsiella pneumoniae	CRE	NY1	4	Resistant	4	Resistant	8	Resistant	4	Resistant	>64	Resistant	4	Susceptible-Dose Dependent	32	Resistant	8	Intermediate	>32	Resistant	>8	Resistant	8	Susceptible	>32	Resistant	128	Resistant	0.5	Intermediate	0.5	Intermediate	<=0.25	Susceptible	<=0.12	Susceptible	<=1	Susceptible	4	Susceptible	8	Intermediate	<=2	Susceptible
CR-375	SAMN34420525	NextSeq 500 paired end 2x150 reads	Other	2014	Klebsiella pneumoniae	CRE	NY1	>8	Resistant	>8	Resistant	64	Resistant	>8	Resistant	>64	Resistant	>32	Resistant	>64	Resistant	>128	Resistant	>32	Resistant	>8	Resistant	>16	Resistant	>32	Resistant	>128	Resistant	0.5	Intermediate	1	Intermediate	>8	Resistant	>8	Resistant	32	Intermediate	1	Susceptible	16	Resistant	4	Susceptible
CR-376	SAMN34420526	NextSeq 500 paired end 2x150 reads	Urine	2014	Klebsiella pneumoniae	CRE	NY1	4	Resistant	8	Resistant	8	Resistant	4	Resistant	>64	Resistant	16	Resistant	16	Resistant	64	Resistant	>32	Resistant	>8	Resistant	>16	Resistant	>32	Resistant	>128	Resistant	0.5	Intermediate	0.5	Intermediate	>8	Resistant	>8	Resistant	32	Intermediate	1	Susceptible	>16	Resistant	<=2	Susceptible
CR-377	SAMN34420527	NextSeq 500 paired end 2x150 reads	Urine	2014	Klebsiella pneumoniae	CRE	NY1	>8	Resistant	>8	Resistant	>64	Resistant	>8	Resistant	>64	Resistant	>32	Resistant	>64	Resistant	128	Resistant	>32	Resistant	>8	Resistant	>16	Resistant	>32	Resistant	>128	Resistant	0.5	Intermediate	0.5	Intermediate	>8	Resistant	>8	Resistant	32	Intermediate	1	Susceptible	16	Resistant	4	Susceptible
CR-378	SAMN34420528	MiSeq (V2) paired end 2x250 reads	Respiratory	2014	Klebsiella pneumoniae	CRE	CA	4	Resistant	>8	Resistant	16	Resistant	8	Resistant	>64	Resistant	32	Resistant	32	Resistant	>128	Resistant	>32	Resistant	>8	Resistant	>16	Resistant	>32	Resistant	>128	Resistant	4	Resistant	8	Resistant	>8	Resistant	>8	Resistant	16	Susceptible	>16	Resistant	>16	Resistant	<=2	Susceptible
CR-379	SAMN34420529	MiSeq (V2) paired end 2x250 reads	Blood	2014	Klebsiella pneumoniae	CRE	CA	>8	Resistant	>8	Resistant	>64	Resistant	>8	Resistant	>64	Resistant	>32	Resistant	>64	Resistant	128	Resistant	>32	Resistant	>8	Resistant	>16	Resistant	>32	Resistant	>128	Resistant	2	Intermediate	2	Intermediate	>8	Resistant	>8	Resistant	32	Intermediate	>16	Resistant	>16	Resistant	>32	Resistant
CR-380	SAMN34420530	NextSeq 500 paired end 2x150 reads	Urine	2014	Klebsiella pneumoniae	CRE	CA	8	Resistant	>8	Resistant	8	Resistant	8	Resistant	>64	Resistant	>32	Resistant	64	Resistant	>128	Resistant	>32	Resistant	>8	Resistant	>16	Resistant	>32	Resistant	>128	Resistant	1	Intermediate	0.5	Intermediate	>8	Resistant	>8	Resistant	64	Resistant	8	Intermediate	>16	Resistant	<=2	Susceptible
CR-381	SAMN34420531	NextSeq 500 paired end 2x150 reads	Urine	2014	Klebsiella pneumoniae	CRE	CA	4	Resistant	>8	Resistant	8	Resistant	>8	Resistant	>64	Resistant	32	Resistant	64	Resistant	>128	Resistant	>32	Resistant	>8	Resistant	>16	Resistant	>32	Resistant	>128	Resistant	2	Intermediate	2	Intermediate	>8	Resistant	>8	Resistant	16	Susceptible	>16	Resistant	>16	Resistant	4	Susceptible
CR-382	SAMN34420532	NextSeq 500 paired end 2x150 reads	Other	2014	Klebsiella pneumoniae	CRE	CA	>8	Resistant	>8	Resistant	16	Resistant	>8	Resistant	>64	Resistant	32	Resistant	64	Resistant	>128	Resistant	>32	Resistant	>8	Resistant	>16	Resistant	>32	Resistant	>128	Resistant	2	Intermediate	2	Intermediate	>8	Resistant	>8	Resistant	16	Susceptible	>16	Resistant	>16	Resistant	4	Susceptible
CR-383	SAMN34420533	NextSeq 500 paired end 2x150 reads	Blood	2014	Escherichia coli	CRE	NM	4	Resistant	>8	Resistant	2	Intermediate	4	Resistant	>64	Resistant	>32	Resistant	>64	Resistant	>128	Resistant	>32	Resistant	>8	Resistant	>16	Resistant	>32	Resistant	>128	Resistant	0.5	Intermediate	1	Intermediate	>8	Resistant	>8	Resistant	4	Susceptible	0.5	Susceptible	1	Susceptible	<=2	Susceptible
CR-386	SAMN34420534	NextSeq 500 paired end 2x150 reads	Urine	2014	Klebsiella aerogenes	CRE	NM	1	Susceptible	2	Resistant	4	Resistant	1	Susceptible	8	Intermediate	1	Susceptible	8	Resistant	2	Susceptible	16	Resistant	>8	Resistant	>16	Resistant	>32	Resistant	64	Intermediate	0.5	Intermediate	1	Intermediate	<=0.25	Susceptible	<=0.12	Susceptible	<=1	Susceptible	<=0.25	Susceptible	<=0.5	Susceptible	<=2	Susceptible
CR-389	SAMN34420535	NextSeq 500 paired end 2x150 reads	Urine	2014	Klebsiella pneumoniae	CRE	WA	8	Resistant	>8	Resistant	8	Resistant	8	Resistant	>64	Resistant	>32	Resistant	>64	Resistant	>128	Resistant	>32	Resistant	>8	Resistant	>16	Resistant	>32	Resistant	>128	Resistant	0.5	Intermediate	1	Intermediate	>8	Resistant	>8	Resistant	8	Susceptible	4	Susceptible	>16	Resistant	<=2	Susceptible
CR-390	SAMN34420536	NextSeq 500 paired end 2x150 reads	Respiratory	2014	Klebsiella pneumoniae	CRE	MD	4	Resistant	8	Resistant	4	Resistant	4	Resistant	>64	Resistant	16	Resistant	>64	Resistant	64	Resistant	>32	Resistant	>8	Resistant	>16	Resistant	>32	Resistant	>128	Resistant	0.5	Intermediate	0.5	Intermediate	>8	Resistant	>8	Resistant	32	Intermediate	16	Resistant	>16	Resistant	<=2	Susceptible
CR-392	SAMN34420537	NextSeq 500 paired end 2x150 reads	Other	2014	Escherichia coli	CRE	MD	1	Susceptible	4	Resistant	1	Susceptible	1	Susceptible	>64	Resistant	32	Resistant	32	Resistant	64	Resistant	>32	Resistant	<=1	Susceptible	>16	Resistant	>32	Resistant	>128	Resistant	0.5	Intermediate	1	Intermediate	>8	Resistant	>8	Resistant	4	Susceptible	1	Susceptible	1	Susceptible	>32	Resistant
CR-393	SAMN34420538	NextSeq 500 paired end 2x150 reads	Other	2014	Escherichia coli	CRE	MD	1	Susceptible	4	Resistant	2	Intermediate	1	Susceptible	>64	Resistant	8	Susceptible-Dose Dependent	8	Resistant	8	Intermediate	>32	Resistant	>8	Resistant	16	Intermediate	>32	Resistant	128	Resistant	4	Resistant	4	Resistant	>8	Resistant	>8	Resistant	16	Susceptible	4	Susceptible	4	Susceptible	<=2	Susceptible
CR-395	SAMN34420539	NextSeq 500 paired end 2x150 reads	Other	2014	Klebsiella pneumoniae	CRE	MD	8	Resistant	>8	Resistant	16	Resistant	8	Resistant	>64	Resistant	>32	Resistant	>64	Resistant	>128	Resistant	>32	Resistant	>8	Resistant	>16	Resistant	>32	Resistant	>128	Resistant	>8	Resistant	>8	Resistant	>8	Resistant	4	Resistant	2	Susceptible	>16	Resistant	16	Resistant	>32	Resistant
CR-396	SAMN34420540	NextSeq 500 paired end 2x150 reads	Urine	2014	Citrobacter freundii complex	CRE	MD	8	Resistant	>8	Resistant	8	Resistant	8	Resistant	>64	Resistant	32	Resistant	64	Resistant	64	Resistant	>32	Resistant	>8	Resistant	>16	Resistant	>32	Resistant	>128	Resistant	<=0.25	Intermediate	0.5	Intermediate	>8	Resistant	>8	Resistant	<=1	Susceptible	16	Resistant	4	Susceptible	16	Resistant
CR-397	SAMN34420541	NextSeq 500 paired end 2x150 reads	Other	2014	Enterobacter cloacae complex	CRE	MD	2	Intermediate	8	Resistant	4	Resistant	4	Resistant	>64	Resistant	8	Susceptible-Dose Dependent	64	Resistant	32	Resistant	>32	Resistant	>8	Resistant	>16	Resistant	>32	Resistant	>128	Resistant	0.5	Intermediate	0.5	Intermediate	<=0.25	Susceptible	<=0.12	Susceptible	<=1	Susceptible	4	Susceptible	8	Intermediate	4	Susceptible
CR-398	SAMN34420542	NextSeq 500 paired end 2x150 reads	Other	2014	Serratia ureilytica	CRE	MD	>8	Resistant	>8	Resistant	64	Resistant	>8	Resistant	64	Resistant	32	Resistant	64	Resistant	16	Resistant	>32	Resistant	>8	Resistant	>16	Resistant	>32	Resistant	128	Resistant	>8	Resistant	>8	Resistant	8	Resistant	>8	Resistant	4	Susceptible	>16	Resistant	>16	Resistant	>32	Resistant
CR-399	SAMN34420543	NextSeq 500 paired end 2x150 reads	Urine	2014	Klebsiella pneumoniae	CRE	PA	>8	Resistant	>8	Resistant	16	Resistant	>8	Resistant	>64	Resistant	>32	Resistant	>64	Resistant	>128	Resistant	>32	Resistant	>8	Resistant	>16	Resistant	>32	Resistant	>128	Resistant	8	Resistant	>8	Resistant	>8	Resistant	>8	Resistant	32	Intermediate	2	Susceptible	16	Resistant	8	Intermediate
CR-400	SAMN34420544	MiSeq (V3) paired end 2x300 reads	Blood	2014	Klebsiella pneumoniae	CRE	PA	>8	Resistant	>8	Resistant	64	Resistant	>8	Resistant	>64	Resistant	>32	Resistant	>64	Resistant	128	Resistant	>32	Resistant	>8	Resistant	>16	Resistant	>32	Resistant	>128	Resistant	0.5	Intermediate	1	Intermediate	>8	Resistant	>8	Resistant	64	Resistant	1	Susceptible	>16	Resistant	<=2	Susceptible
CR-401	SAMN34420545	NextSeq 500 paired end 2x150 reads	Urine	2014	Klebsiella pneumoniae	CRE	PA	>8	Resistant	>8	Resistant	32	Resistant	>8	Resistant	>64	Resistant	>32	Resistant	>64	Resistant	>128	Resistant	>32	Resistant	>8	Resistant	>16	Resistant	>32	Resistant	>128	Resistant	0.5	Intermediate	1	Intermediate	>8	Resistant	4	Resistant	2	Susceptible	4	Susceptible	8	Intermediate	<=2	Susceptible
CR-402	SAMN34420546	NextSeq 500 paired end 2x150 reads	Urine	2014	Klebsiella pneumoniae	CRE	PA	8	Resistant	>8	Resistant	8	Resistant	>8	Resistant	>64	Resistant	32	Resistant	>64	Resistant	>128	Resistant	>32	Resistant	>8	Resistant	>16	Resistant	>32	Resistant	>128	Resistant	0.5	Intermediate	1	Intermediate	>8	Resistant	>8	Resistant	4	Susceptible	4	Susceptible	16	Resistant	4	Susceptible
CR-403	SAMN34420547	NextSeq 500 paired end 2x150 reads	Urine	2014	Klebsiella pneumoniae	CRE	PA	>8	Resistant	>8	Resistant	16	Resistant	>8	Resistant	>64	Resistant	>32	Resistant	>64	Resistant	>128	Resistant	>32	Resistant	>8	Resistant	>16	Resistant	>32	Resistant	>128	Resistant	0.5	Intermediate	1	Intermediate	>8	Resistant	>8	Resistant	2	Susceptible	4	Susceptible	16	Resistant	4	Susceptible
CR-404	SAMN34420548	NextSeq 500 paired end 2x150 reads	Other	2014	Klebsiella pneumoniae	CRE	PA	8	Resistant	>8	Resistant	8	Resistant	>8	Resistant	>64	Resistant	32	Resistant	64	Resistant	128	Resistant	>32	Resistant	>8	Resistant	>16	Resistant	>32	Resistant	>128	Resistant	0.5	Intermediate	1	Intermediate	>8	Resistant	>8	Resistant	2	Susceptible	4	Susceptible	16	Resistant	4	Susceptible
CR-405	SAMN34420549	NextSeq 500 paired end 2x150 reads	Other	2014	Klebsiella pneumoniae	CRE	PA	8	Resistant	>8	Resistant	16	Resistant	>8	Resistant	>64	Resistant	>32	Resistant	>64	Resistant	>128	Resistant	>32	Resistant	>8	Resistant	>16	Resistant	>32	Resistant	>128	Resistant	0.5	Intermediate	1	Intermediate	>8	Resistant	>8	Resistant	4	Susceptible	4	Susceptible	16	Resistant	4	Susceptible
CR-406	SAMN34420550	NextSeq 500 paired end 2x150 reads	Urine	2014	Klebsiella pneumoniae	CRE	PA	>8	Resistant	>8	Resistant	32	Resistant	>8	Resistant	>64	Resistant	>32	Resistant	>64	Resistant	>128	Resistant	>32	Resistant	>8	Resistant	>16	Resistant	>32	Resistant	>128	Resistant	1	Intermediate	1	Intermediate	>8	Resistant	>8	Resistant	4	Susceptible	4	Susceptible	16	Resistant	4	Susceptible
CR-407	SAMN34420551	NextSeq 500 paired end 2x150 reads	Urine	2014	Klebsiella pneumoniae	CRE	PA	8	Resistant	>8	Resistant	16	Resistant	8	Resistant	>64	Resistant	>32	Resistant	>64	Resistant	>128	Resistant	>32	Resistant	>8	Resistant	>16	Resistant	>32	Resistant	>128	Resistant	0.5	Intermediate	1	Intermediate	>8	Resistant	>8	Resistant	8	Susceptible	16	Resistant	>16	Resistant	<=2	Susceptible
CR-408	SAMN34420552	NextSeq 500 paired end 2x150 reads	Urine	2014	Klebsiella pneumoniae	CRE	IA	4	Resistant	8	Resistant	8	Resistant	8	Resistant	>64	Resistant	16	Resistant	>64	Resistant	>128	Resistant	>32	Resistant	>8	Resistant	>16	Resistant	>32	Resistant	>128	Resistant	0.5	Intermediate	1	Intermediate	8	Resistant	2	Resistant	16	Susceptible	1	Susceptible	16	Resistant	<=2	Susceptible
CR-413	SAMN34420553	NextSeq 500 paired end 2x150 reads	Respiratory	2014	Enterobacter cloacae complex	CRE	NY2	4	Resistant	>8	Resistant	16	Resistant	8	Resistant	>64	Resistant	4	Susceptible-Dose Dependent	>64	Resistant	128	Resistant	>32	Resistant	>8	Resistant	>16	Resistant	>32	Resistant	128	Resistant	1	Intermediate	1	Intermediate	2	Resistant	2	Resistant	<=1	Susceptible	<=0.25	Susceptible	<=0.5	Susceptible	16	Resistant
CR-414	SAMN34420554	MiSeq (V3) paired end 2x300 reads	Blood	2014	Klebsiella pneumoniae	CRE	NY2	8	Resistant	>8	Resistant	4	Resistant	4	Resistant	8	Intermediate	32	Resistant	4	Resistant	64	Resistant	4	Resistant	>8	Resistant	>16	Resistant	>32	Resistant	>128	Resistant	0.5	Intermediate	0.5	Intermediate	<=0.25	Susceptible	0.5	Susceptible	<=1	Susceptible	<=0.25	Susceptible	1	Susceptible	16	Resistant
CR-415	SAMN34420555	NextSeq 500 paired end 2x150 reads	Urine	2014	Klebsiella pneumoniae	CRE	NC	>8	Resistant	>8	Resistant	8	Resistant	>8	Resistant	64	Resistant	32	Resistant	>64	Resistant	>128	Resistant	>32	Resistant	>8	Resistant	>16	Resistant	>32	Resistant	>128	Resistant	1	Intermediate	2	Intermediate	>8	Resistant	>8	Resistant	16	Susceptible	16	Resistant	>16	Resistant	16	Resistant
CR-416	SAMN34420556	NextSeq 500 paired end 2x150 reads	Blood	2014	Escherichia coli	CRE	NC	4	Resistant	8	Resistant	<=0.5	Susceptible	1	Susceptible	64	Resistant	>32	Resistant	>64	Resistant	>128	Resistant	>32	Resistant	>8	Resistant	>16	Resistant	>32	Resistant	>128	Resistant	1	Intermediate	4	Resistant	>8	Resistant	>8	Resistant	16	Susceptible	<=0.25	Susceptible	>16	Resistant	8	Intermediate
CR-417	SAMN34420557	NextSeq 500 paired end 2x150 reads	Respiratory	2014	Klebsiella pneumoniae	CRE	NY1	>8	Resistant	>8	Resistant	16	Resistant	>8	Resistant	>64	Resistant	>32	Resistant	>64	Resistant	64	Resistant	>32	Resistant	>8	Resistant	>16	Resistant	>32	Resistant	>128	Resistant	1	Intermediate	1	Intermediate	>8	Resistant	>8	Resistant	16	Susceptible	16	Resistant	>16	Resistant	4	Susceptible
CR-418	SAMN34420558	NextSeq 500 paired end 2x150 reads	Urine	2014	Klebsiella pneumoniae	CRE	NY1	>8	Resistant	>8	Resistant	16	Resistant	>8	Resistant	64	Resistant	>32	Resistant	>64	Resistant	64	Resistant	>32	Resistant	>8	Resistant	>16	Resistant	>32	Resistant	>128	Resistant	1	Intermediate	1	Intermediate	>8	Resistant	>8	Resistant	32	Intermediate	16	Resistant	>16	Resistant	4	Susceptible
CR-419	SAMN34420559	NextSeq 500 paired end 2x150 reads	Urine	2014	Citrobacter freundii complex	CRE	NY1	0.5	Susceptible	2	Resistant	1	Susceptible	0.25	Susceptible	>64	Resistant	2	Susceptible	32	Resistant	>128	Resistant	>32	Resistant	>8	Resistant	>16	Resistant	>32	Resistant	<=4	Susceptible	1	Intermediate	2	Intermediate	>8	Resistant	>8	Resistant	16	Susceptible	>16	Resistant	>16	Resistant	>32	Resistant
CR-420	SAMN34420560	NextSeq 500 paired end 2x150 reads	Respiratory	2014	Enterobacter cloacae complex	CRE	NY1	4	Resistant	>8	Resistant	2	Intermediate	4	Resistant	>64	Resistant	32	Resistant	64	Resistant	>128	Resistant	>32	Resistant	>8	Resistant	>16	Resistant	>32	Resistant	>128	Resistant	0.5	Intermediate	0.5	Intermediate	>8	Resistant	>8	Resistant	32	Intermediate	8	Intermediate	>16	Resistant	8	Intermediate
CR-421	SAMN34420561	NextSeq 500 paired end 2x150 reads	Urine	2014	Citrobacter freundii complex	CRE	NY1	2	Intermediate	2	Resistant	4	Resistant	2	Intermediate	64	Resistant	4	Susceptible-Dose Dependent	8	Resistant	8	Intermediate	16	Resistant	>8	Resistant	>16	Resistant	>32	Resistant	128	Resistant	0.5	Intermediate	1	Intermediate	<=0.25	Susceptible	0.25	Susceptible	8	Susceptible	8	Intermediate	>16	Resistant	>32	Resistant
CR-422	SAMN34420562	NextSeq 500 paired end 2x150 reads	Urine	2014	Klebsiella pneumoniae	CRE	NY1	8	Resistant	4	Resistant	8	Resistant	4	Resistant	64	Resistant	16	Resistant	8	Resistant	32	Resistant	>32	Resistant	>8	Resistant	8	Susceptible	>32	Resistant	>128	Resistant	0.5	Intermediate	1	Intermediate	>8	Resistant	>8	Resistant	<=1	Susceptible	2	Susceptible	8	Intermediate	<=2	Susceptible
CR-423	SAMN34420563	NextSeq 500 paired end 2x150 reads	Other	2014	Klebsiella pneumoniae	CRE	NY1	>8	Resistant	>8	Resistant	64	Resistant	>8	Resistant	>64	Resistant	>32	Resistant	>64	Resistant	64	Resistant	>32	Resistant	>8	Resistant	>16	Resistant	>32	Resistant	>128	Resistant	0.5	Intermediate	0.5	Intermediate	>8	Resistant	>8	Resistant	64	Resistant	2	Susceptible	>16	Resistant	4	Susceptible
CR-424	SAMN34420564	NextSeq 500 paired end 2x150 reads	Other	2014	Enterobacter cloacae complex	CRE	NY1	8	Resistant	>8	Resistant	8	Resistant	8	Resistant	>64	Resistant	>32	Resistant	>64	Resistant	128	Resistant	>32	Resistant	>8	Resistant	>16	Resistant	>32	Resistant	>128	Resistant	0.5	Intermediate	1	Intermediate	4	Resistant	8	Resistant	8	Susceptible	0.5	Susceptible	1	Susceptible	16	Resistant
CR-426	SAMN34420565	NextSeq 500 paired end 2x150 reads	Respiratory	2014	Klebsiella pneumoniae	CRE	NY1	>8	Resistant	>8	Resistant	>64	Resistant	>8	Resistant	>64	Resistant	>32	Resistant	>64	Resistant	>128	Resistant	>32	Resistant	>8	Resistant	>16	Resistant	>32	Resistant	>128	Resistant	0.5	Intermediate	0.5	Intermediate	>8	Resistant	>8	Resistant	64	Resistant	1	Susceptible	>16	Resistant	16	Resistant
CR-427	SAMN34420566	NextSeq 500 paired end 2x150 reads	Other	2014	Klebsiella pneumoniae	CRE	NY1	>8	Resistant	>8	Resistant	64	Resistant	>8	Resistant	>64	Resistant	>32	Resistant	>64	Resistant	>128	Resistant	>32	Resistant	>8	Resistant	>16	Resistant	>32	Resistant	>128	Resistant	0.5	Intermediate	1	Intermediate	>8	Resistant	>8	Resistant	32	Intermediate	1	Susceptible	>16	Resistant	4	Susceptible
CR-428	SAMN34420567	NextSeq 500 paired end 2x150 reads	Urine	2014	Klebsiella pneumoniae	CRE	NY1	>8	Resistant	>8	Resistant	16	Resistant	>8	Resistant	>64	Resistant	32	Resistant	>64	Resistant	>128	Resistant	>32	Resistant	>8	Resistant	>16	Resistant	>32	Resistant	>128	Resistant	>8	Resistant	>8	Resistant	>8	Resistant	>8	Resistant	32	Intermediate	1	Susceptible	>16	Resistant	8	Intermediate
CR-429	SAMN34420568	NextSeq 500 paired end 2x150 reads	Other	2014	Klebsiella pneumoniae	CRE	NY1	>8	Resistant	>8	Resistant	64	Resistant	>8	Resistant	>64	Resistant	>32	Resistant	>64	Resistant	64	Resistant	>32	Resistant	>8	Resistant	>16	Resistant	>32	Resistant	>128	Resistant	0.5	Intermediate	1	Intermediate	>8	Resistant	>8	Resistant	64	Resistant	2	Susceptible	>16	Resistant	8	Intermediate
CR-430	SAMN34420569	NextSeq 500 paired end 2x150 reads	Respiratory	2014	Klebsiella pneumoniae	CRE	CA	8	Resistant	>8	Resistant	4	Resistant	8	Resistant	>64	Resistant	32	Resistant	64	Resistant	>128	Resistant	>32	Resistant	>8	Resistant	>16	Resistant	>32	Resistant	>128	Resistant	0.5	Intermediate	0.5	Intermediate	8	Resistant	>8	Resistant	32	Intermediate	8	Intermediate	>16	Resistant	<=2	Susceptible
CR-431	SAMN34420570	NextSeq 500 paired end 2x150 reads	Other	2014	Klebsiella pneumoniae	CRE	CA	>8	Resistant	>8	Resistant	32	Resistant	>8	Resistant	>64	Resistant	>32	Resistant	>64	Resistant	128	Resistant	>32	Resistant	>8	Resistant	>16	Resistant	>32	Resistant	>128	Resistant	1	Intermediate	1	Intermediate	>8	Resistant	>8	Resistant	16	Susceptible	8	Intermediate	16	Resistant	>32	Resistant
CR-432	SAMN34420571	NextSeq 500 paired end 2x150 reads	Respiratory	2014	Klebsiella aerogenes	CRE	CA	2	Intermediate	8	Resistant	4	Resistant	1	Susceptible	64	Resistant	4	Susceptible-Dose Dependent	>64	Resistant	128	Resistant	>32	Resistant	>8	Resistant	>16	Resistant	>32	Resistant	>128	Resistant	0.5	Intermediate	1	Intermediate	<=0.25	Susceptible	<=0.12	Susceptible	<=1	Susceptible	<=0.25	Susceptible	<=0.5	Susceptible	<=2	Susceptible
CR-433	SAMN34420572	NextSeq 500 paired end 2x150 reads	Urine	2014	Klebsiella pneumoniae	CRE	CA	>8	Resistant	>8	Resistant	16	Resistant	>8	Resistant	>64	Resistant	16	Resistant	64	Resistant	>128	Resistant	>32	Resistant	>8	Resistant	>16	Resistant	>32	Resistant	>128	Resistant	8	Resistant	8	Resistant	>8	Resistant	>8	Resistant	16	Susceptible	8	Intermediate	>16	Resistant	<=2	Susceptible
CR-434	SAMN34420573	NextSeq 500 paired end 2x150 reads	Other	2014	Klebsiella pneumoniae	CRE	CA	8	Resistant	>8	Resistant	8	Resistant	>8	Resistant	>64	Resistant	16	Resistant	32	Resistant	>128	Resistant	>32	Resistant	>8	Resistant	>16	Resistant	>32	Resistant	>128	Resistant	>8	Resistant	>8	Resistant	>8	Resistant	>8	Resistant	32	Intermediate	1	Susceptible	16	Resistant	<=2	Susceptible
CR-435	SAMN34420574	NextSeq 500 paired end 2x150 reads	Urine	2014	Klebsiella pneumoniae	CRE	CA	>8	Resistant	>8	Resistant	64	Resistant	>8	Resistant	>64	Resistant	>32	Resistant	>64	Resistant	128	Resistant	>32	Resistant	>8	Resistant	>16	Resistant	>32	Resistant	>128	Resistant	1	Intermediate	1	Intermediate	>8	Resistant	>8	Resistant	32	Intermediate	1	Susceptible	>16	Resistant	4	Susceptible
CR-436	SAMN34420575	NextSeq 500 paired end 2x150 reads	Urine	2014	Escherichia coli	CRE	NM	2	Intermediate	8	Resistant	4	Resistant	2	Intermediate	>64	Resistant	16	Resistant	>64	Resistant	>128	Resistant	>32	Resistant	>8	Resistant	>16	Resistant	>32	Resistant	>128	Resistant	0.5	Intermediate	1	Intermediate	<=0.25	Susceptible	<=0.12	Susceptible	<=1	Susceptible	<=0.25	Susceptible	<=0.5	Susceptible	<=2	Susceptible
CR-439	SAMN34420576	NextSeq 500 paired end 2x150 reads	Blood	2014	Klebsiella pneumoniae	CRE	MD	>8	Resistant	>8	Resistant	16	Resistant	>8	Resistant	>64	Resistant	32	Resistant	64	Resistant	128	Resistant	>32	Resistant	>8	Resistant	>16	Resistant	>32	Resistant	>128	Resistant	0.5	Intermediate	0.5	Intermediate	>8	Resistant	>8	Resistant	16	Susceptible	0.5	Susceptible	16	Resistant	<=2	Susceptible
CR-440	SAMN34420577	NextSeq 500 paired end 2x150 reads	Blood	2014	Klebsiella pneumoniae	CRE	MD	>8	Resistant	>8	Resistant	32	Resistant	>8	Resistant	>64	Resistant	>32	Resistant	>64	Resistant	128	Resistant	>32	Resistant	>8	Resistant	>16	Resistant	>32	Resistant	>128	Resistant	1	Intermediate	8	Resistant	>8	Resistant	>8	Resistant	32	Intermediate	>16	Resistant	>16	Resistant	<=2	Susceptible
CR-441	SAMN34420578	NextSeq 500 paired end 2x150 reads	Respiratory	2014	Klebsiella pneumoniae	CRE	MD	>8	Resistant	>8	Resistant	>64	Resistant	>8	Resistant	>64	Resistant	>32	Resistant	>64	Resistant	>128	Resistant	>32	Resistant	>8	Resistant	>16	Resistant	>32	Resistant	>128	Resistant	<=0.25	Intermediate	0.5	Intermediate	>8	Resistant	>8	Resistant	16	Susceptible	>16	Resistant	>16	Resistant	<=2	Susceptible
CR-442	SAMN34420579	NextSeq 500 paired end 2x150 reads	Blood	2014	Enterobacter cloacae complex	CRE	MD	0.25	Susceptible	2	Resistant	<=0.5	Susceptible	<=0.12	Susceptible	>64	Resistant	4	Susceptible-Dose Dependent	>64	Resistant	>128	Resistant	>32	Resistant	>8	Resistant	>16	Resistant	>32	Resistant	>128	Resistant	<=0.25	Intermediate	0.5	Intermediate	8	Resistant	8	Resistant	2	Susceptible	<=0.25	Susceptible	<=0.5	Susceptible	8	Intermediate
CR-443	SAMN34420580	NextSeq 500 paired end 2x150 reads	Blood	2014	Klebsiella pneumoniae	CRE	MD	>8	Resistant	>8	Resistant	16	Resistant	>8	Resistant	>64	Resistant	32	Resistant	>64	Resistant	64	Resistant	>32	Resistant	>8	Resistant	>16	Resistant	>32	Resistant	>128	Resistant	<=0.25	Intermediate	0.5	Intermediate	>8	Resistant	>8	Resistant	32	Intermediate	16	Resistant	>16	Resistant	<=2	Susceptible
CR-444	SAMN34420581	NextSeq 500 paired end 2x150 reads	Other	2014	Klebsiella pneumoniae	CRE	MD	>8	Resistant	>8	Resistant	16	Resistant	>8	Resistant	>64	Resistant	32	Resistant	64	Resistant	128	Resistant	>32	Resistant	>8	Resistant	>16	Resistant	>32	Resistant	>128	Resistant	<=0.25	Intermediate	0.5	Intermediate	>8	Resistant	>8	Resistant	32	Intermediate	16	Resistant	>16	Resistant	<=2	Susceptible
CR-445	SAMN34420582	NextSeq 500 paired end 2x150 reads	Other	2014	Enterobacter cloacae complex	CRE	MD	4	Resistant	>8	Resistant	4	Resistant	4	Resistant	>64	Resistant	>32	Resistant	>64	Resistant	>128	Resistant	>32	Resistant	>8	Resistant	>16	Resistant	>32	Resistant	>128	Resistant	<=0.25	Intermediate	0.5	Intermediate	>8	Resistant	>8	Resistant	<=1	Susceptible	2	Susceptible	2	Susceptible	>32	Resistant
CR-446	SAMN34420583	NextSeq 500 paired end 2x150 reads	Other	2014	Escherichia coli	CRE	MD	4	Resistant	>8	Resistant	8	Resistant	4	Resistant	>64	Resistant	16	Resistant	64	Resistant	>128	Resistant	>32	Resistant	>8	Resistant	>16	Resistant	>32	Resistant	>128	Resistant	1	Intermediate	4	Resistant	>8	Resistant	>8	Resistant	8	Susceptible	>16	Resistant	16	Resistant	>32	Resistant
CR-447	SAMN34420584	NextSeq 500 paired end 2x150 reads	Respiratory	2014	Klebsiella pneumoniae	CRE	MD	>8	Resistant	>8	Resistant	16	Resistant	>8	Resistant	>64	Resistant	>32	Resistant	>64	Resistant	64	Resistant	>32	Resistant	>8	Resistant	>16	Resistant	>32	Resistant	>128	Resistant	<=0.25	Intermediate	0.5	Intermediate	>8	Resistant	>8	Resistant	16	Susceptible	0.5	Susceptible	16	Resistant	4	Susceptible
CR-448	SAMN34420585	NextSeq 500 paired end 2x150 reads	Other	2014	Klebsiella pneumoniae	CRE	MD	>8	Resistant	>8	Resistant	32	Resistant	>8	Resistant	>64	Resistant	>32	Resistant	>64	Resistant	128	Resistant	>32	Resistant	>8	Resistant	>16	Resistant	>32	Resistant	>128	Resistant	<=0.25	Intermediate	0.5	Intermediate	>8	Resistant	>8	Resistant	16	Susceptible	16	Resistant	>16	Resistant	<=2	Susceptible
CR-449	SAMN34420586	NextSeq 500 paired end 2x150 reads	Urine	2014	Klebsiella aerogenes	CRE	PA	4	Resistant	>8	Resistant	8	Resistant	4	Resistant	>64	Resistant	>32	Resistant	>64	Resistant	>128	Resistant	>32	Resistant	>8	Resistant	>16	Resistant	>32	Resistant	>128	Resistant	<=0.25	Intermediate	0.5	Intermediate	<=0.25	Susceptible	<=0.12	Susceptible	<=1	Susceptible	0.5	Susceptible	<=0.5	Susceptible	<=2	Susceptible
CR-450	SAMN34420587	NextSeq 500 paired end 2x150 reads	Other	2014	Klebsiella pneumoniae	CRE	PA	8	Resistant	>8	Resistant	8	Resistant	>8	Resistant	>64	Resistant	32	Resistant	64	Resistant	>128	Resistant	>32	Resistant	>8	Resistant	>16	Resistant	>32	Resistant	>128	Resistant	<=0.25	Intermediate	0.5	Intermediate	>8	Resistant	>8	Resistant	2	Susceptible	2	Susceptible	16	Resistant	4	Susceptible
CR-451	SAMN34420588	NextSeq 500 paired end 2x150 reads	Blood	2014	Klebsiella pneumoniae	CRE	PA	>8	Resistant	>8	Resistant	8	Resistant	>8	Resistant	>64	Resistant	>32	Resistant	64	Resistant	>128	Resistant	>32	Resistant	>8	Resistant	>16	Resistant	>32	Resistant	>128	Resistant	<=0.25	Intermediate	0.5	Intermediate	>8	Resistant	>8	Resistant	16	Susceptible	8	Intermediate	16	Resistant	4	Susceptible
CR-452	SAMN34420589	NextSeq 500 paired end 2x150 reads	Urine	2014	Klebsiella pneumoniae	CRE	PA	8	Resistant	>8	Resistant	8	Resistant	>8	Resistant	>64	Resistant	>32	Resistant	>64	Resistant	>128	Resistant	>32	Resistant	>8	Resistant	>16	Resistant	>32	Resistant	>128	Resistant	<=0.25	Intermediate	0.5	Intermediate	>8	Resistant	>8	Resistant	2	Susceptible	2	Susceptible	8	Intermediate	4	Susceptible
CR-454	SAMN34420590	NextSeq 500 paired end 2x150 reads	Other	2014	Klebsiella pneumoniae	CRE	PA	>8	Resistant	>8	Resistant	64	Resistant	>8	Resistant	>64	Resistant	>32	Resistant	>64	Resistant	64	Resistant	>32	Resistant	>8	Resistant	>16	Resistant	>32	Resistant	>128	Resistant	<=0.25	Intermediate	0.5	Intermediate	>8	Resistant	>8	Resistant	32	Intermediate	1	Susceptible	16	Resistant	4	Susceptible
CR-455	SAMN34420591	NextSeq 500 paired end 2x150 reads	Respiratory	2014	Klebsiella pneumoniae	CRE	PA	8	Resistant	>8	Resistant	8	Resistant	>8	Resistant	>64	Resistant	>32	Resistant	>64	Resistant	>128	Resistant	>32	Resistant	>8	Resistant	>16	Resistant	>32	Resistant	>128	Resistant	<=0.25	Intermediate	0.5	Intermediate	>8	Resistant	>8	Resistant	32	Intermediate	4	Susceptible	>16	Resistant	4	Susceptible
CR-456	SAMN34420592	NextSeq 500 paired end 2x150 reads	Respiratory	2014	Klebsiella aerogenes	CRE	PA	8	Resistant	>8	Resistant	16	Resistant	8	Resistant	>64	Resistant	8	Susceptible-Dose Dependent	>64	Resistant	>128	Resistant	>32	Resistant	>8	Resistant	>16	Resistant	>32	Resistant	>128	Resistant	<=0.25	Intermediate	0.5	Intermediate	<=0.25	Susceptible	<=0.12	Susceptible	2	Susceptible	0.5	Susceptible	1	Susceptible	8	Intermediate
CR-457	SAMN34420593	NextSeq 500 paired end 2x150 reads	Urine	2014	Klebsiella pneumoniae	CRE	PA	>8	Resistant	>8	Resistant	32	Resistant	>8	Resistant	>64	Resistant	>32	Resistant	>64	Resistant	>128	Resistant	>32	Resistant	>8	Resistant	>16	Resistant	>32	Resistant	>128	Resistant	<=0.25	Intermediate	0.5	Intermediate	>8	Resistant	>8	Resistant	<=1	Susceptible	<=0.25	Susceptible	<=0.5	Susceptible	<=2	Susceptible
CR-458	SAMN34420594	NextSeq 500 paired end 2x150 reads	Blood	2014	Enterobacter cloacae complex	CRE	NY2	1	Susceptible	4	Resistant	<=0.5	Susceptible	0.5	Susceptible	>64	Resistant	32	Resistant	>64	Resistant	>128	Resistant	>32	Resistant	>8	Resistant	>16	Resistant	>32	Resistant	>128	Resistant	<=0.25	Intermediate	0.5	Intermediate	>8	Resistant	>8	Resistant	<=1	Susceptible	<=0.25	Susceptible	<=0.5	Susceptible	32	Resistant
CR-459	SAMN34420595	NextSeq 500 paired end 2x150 reads	Other	2014	Enterobacter cloacae complex	CRE	NY2	1	Susceptible	8	Resistant	<=0.5	Susceptible	0.5	Susceptible	>64	Resistant	>32	Resistant	>64	Resistant	>128	Resistant	>32	Resistant	>8	Resistant	>16	Resistant	>32	Resistant	>128	Resistant	0.5	Intermediate	1	Intermediate	>8	Resistant	>8	Resistant	<=1	Susceptible	<=0.25	Susceptible	<=0.5	Susceptible	32	Resistant
CR-460	SAMN34420596	MiSeq (V3) paired end 2x300 reads	Urine	2014	Klebsiella pneumoniae	CRE	NY2	8	Resistant	>8	Resistant	8	Resistant	8	Resistant	>64	Resistant	16	Resistant	32	Resistant	>128	Resistant	>32	Resistant	>8	Resistant	>16	Resistant	>32	Resistant	>128	Resistant	<=0.25	Intermediate	0.5	Intermediate	>8	Resistant	>8	Resistant	8	Susceptible	1	Susceptible	8	Intermediate	8	Intermediate
CR-462	SAMN34420597	MiSeq (V3) paired end 2x300 reads	Respiratory	2014	Klebsiella pneumoniae	CRE	NY2	8	Resistant	>8	Resistant	32	Resistant	8	Resistant	>64	Resistant	32	Resistant	>64	Resistant	>128	Resistant	>32	Resistant	>8	Resistant	>16	Resistant	>32	Resistant	>128	Resistant	<=0.25	Intermediate	1	Intermediate	>8	Resistant	>8	Resistant	32	Intermediate	0.5	Susceptible	16	Resistant	4	Susceptible
CR-464	SAMN34420598	NextSeq 500 paired end 2x150 reads	Urine	2014	Enterobacter cloacae complex	CRE	NC	2	Intermediate	8	Resistant	4	Resistant	2	Intermediate	>64	Resistant	>32	Resistant	>64	Resistant	>128	Resistant	>32	Resistant	>8	Resistant	>16	Resistant	>32	Resistant	>128	Resistant	<=0.25	Intermediate	0.5	Intermediate	>8	Resistant	>8	Resistant	<=1	Susceptible	<=0.25	Susceptible	<=0.5	Susceptible	>32	Resistant
CR-467	SAMN34420599	NextSeq 500 paired end 2x150 reads	Urine	2014	Escherichia coli	CRE	NY1	8	Resistant	>8	Resistant	8	Resistant	8	Resistant	>64	Resistant	>32	Resistant	>64	Resistant	32	Resistant	32	Resistant	>8	Resistant	>16	Resistant	>32	Resistant	>128	Resistant	0.5	Intermediate	0.5	Intermediate	<=0.25	Susceptible	<=0.12	Susceptible	4	Susceptible	<=0.25	Susceptible	<=0.5	Susceptible	>32	Resistant
CR-468	SAMN34420600	NextSeq 500 paired end 2x150 reads	Respiratory	2014	Klebsiella pneumoniae	CRE	NY1	8	Resistant	>8	Resistant	16	Resistant	>8	Resistant	>64	Resistant	>32	Resistant	>64	Resistant	32	Resistant	>32	Resistant	>8	Resistant	>16	Resistant	>32	Resistant	>128	Resistant	1	Intermediate	4	Resistant	<=0.25	Susceptible	<=0.12	Susceptible	<=1	Susceptible	<=0.25	Susceptible	<=0.5	Susceptible	<=2	Susceptible
CR-469	SAMN34420601	MiSeq (V3) paired end 2x300 reads	Urine	2014	Klebsiella pneumoniae	CRE	NY1	>8	Resistant	>8	Resistant	32	Resistant	>8	Resistant	>64	Resistant	>32	Resistant	>64	Resistant	>128	Resistant	>32	Resistant	>8	Resistant	>16	Resistant	>32	Resistant	>128	Resistant	0.5	Intermediate	0.5	Intermediate	>8	Resistant	>8	Resistant	32	Intermediate	>16	Resistant	>16	Resistant	<=2	Susceptible
CR-470	SAMN34420602	NextSeq 500 paired end 2x150 reads	Urine	2014	Klebsiella pneumoniae	CRE	NY1	>8	Resistant	>8	Resistant	16	Resistant	>8	Resistant	>64	Resistant	>32	Resistant	>64	Resistant	>128	Resistant	>32	Resistant	>8	Resistant	>16	Resistant	>32	Resistant	>128	Resistant	<=0.25	Intermediate	0.5	Intermediate	>8	Resistant	>8	Resistant	32	Intermediate	>16	Resistant	>16	Resistant	<=2	Susceptible
CR-471	SAMN34420603	NextSeq 500 paired end 2x150 reads	Urine	2014	Klebsiella pneumoniae	CRE	NY1	4	Resistant	8	Resistant	8	Resistant	4	Resistant	>64	Resistant	8	Susceptible-Dose Dependent	8	Resistant	32	Resistant	32	Resistant	>8	Resistant	>16	Resistant	>32	Resistant	>128	Resistant	<=0.25	Intermediate	0.5	Intermediate	>8	Resistant	>8	Resistant	4	Susceptible	>16	Resistant	16	Resistant	4	Susceptible
CR-472	SAMN34420604	NextSeq 500 paired end 2x150 reads	Other	2014	Klebsiella pneumoniae	CRE	NY1	>8	Resistant	>8	Resistant	16	Resistant	>8	Resistant	>64	Resistant	>32	Resistant	>64	Resistant	>128	Resistant	>32	Resistant	>8	Resistant	>16	Resistant	>32	Resistant	>128	Resistant	<=0.25	Intermediate	0.5	Intermediate	>8	Resistant	>8	Resistant	32	Intermediate	>16	Resistant	>16	Resistant	8	Intermediate
CR-473	SAMN34420605	NextSeq 500 paired end 2x150 reads	Urine	2014	Klebsiella pneumoniae	CRE	NY1	>8	Resistant	>8	Resistant	>64	Resistant	>8	Resistant	>64	Resistant	>32	Resistant	>64	Resistant	>128	Resistant	>32	Resistant	>8	Resistant	>16	Resistant	>32	Resistant	>128	Resistant	0.5	Intermediate	0.5	Intermediate	>8	Resistant	>8	Resistant	16	Susceptible	0.5	Susceptible	16	Resistant	4	Susceptible
CR-474	SAMN34420606	NextSeq 500 paired end 2x150 reads	Other	2014	Klebsiella pneumoniae	CRE	NY1	>8	Resistant	>8	Resistant	64	Resistant	>8	Resistant	>64	Resistant	>32	Resistant	>64	Resistant	128	Resistant	>32	Resistant	>8	Resistant	>16	Resistant	>32	Resistant	>128	Resistant	0.5	Intermediate	0.5	Intermediate	>8	Resistant	>8	Resistant	32	Intermediate	1	Susceptible	16	Resistant	4	Susceptible
CR-476	SAMN34420607	NextSeq 500 paired end 2x150 reads	Urine	2014	Klebsiella pneumoniae	CRE	NY1	>8	Resistant	>8	Resistant	32	Resistant	>8	Resistant	>64	Resistant	>32	Resistant	>64	Resistant	>128	Resistant	>32	Resistant	>8	Resistant	>16	Resistant	>32	Resistant	>128	Resistant	>8	Resistant	>8	Resistant	>8	Resistant	>8	Resistant	16	Susceptible	8	Intermediate	>16	Resistant	4	Susceptible
CR-477	SAMN34420608	NextSeq 500 paired end 2x150 reads	Respiratory	2014	Klebsiella pneumoniae	CRE	NY1	>8	Resistant	>8	Resistant	32	Resistant	>8	Resistant	>64	Resistant	>32	Resistant	>64	Resistant	128	Resistant	>32	Resistant	>8	Resistant	>16	Resistant	>32	Resistant	>128	Resistant	>8	Resistant	8	Resistant	>8	Resistant	>8	Resistant	16	Susceptible	16	Resistant	>16	Resistant	8	Intermediate
CR-478	SAMN34420609	NextSeq 500 paired end 2x150 reads	Respiratory	2014	Klebsiella pneumoniae	CRE	NY1	>8	Resistant	>8	Resistant	2	Intermediate	8	Resistant	>64	Resistant	>32	Resistant	>64	Resistant	128	Resistant	>32	Resistant	>8	Resistant	>16	Resistant	>32	Resistant	>128	Resistant	<=0.25	Intermediate	0.5	Intermediate	2	Resistant	2	Resistant	4	Susceptible	>16	Resistant	16	Resistant	>32	Resistant
CR-479	SAMN34420610	NextSeq 500 paired end 2x150 reads	Urine	2014	Klebsiella pneumoniae	CRE	NY1	>8	Resistant	>8	Resistant	16	Resistant	>8	Resistant	>64	Resistant	>32	Resistant	>64	Resistant	64	Resistant	>32	Resistant	>8	Resistant	>16	Resistant	>32	Resistant	>128	Resistant	<=0.25	Intermediate	1	Intermediate	>8	Resistant	>8	Resistant	8	Susceptible	4	Susceptible	>16	Resistant	>32	Resistant
CR-482	SAMN34420611	NextSeq 500 paired end 2x150 reads	Blood	2014	Klebsiella pneumoniae	CRE	NY1	8	Resistant	>8	Resistant	8	Resistant	>8	Resistant	>64	Resistant	16	Resistant	64	Resistant	>128	Resistant	>32	Resistant	>8	Resistant	>16	Resistant	>32	Resistant	>128	Resistant	<=0.25	Intermediate	0.5	Intermediate	>8	Resistant	>8	Resistant	<=1	Susceptible	<=0.25	Susceptible	<=0.5	Susceptible	16	Resistant
CR-483	SAMN34420612	NextSeq 500 paired end 2x150 reads	Urine	2014	Klebsiella pneumoniae	CRE	NY1	4	Resistant	>8	Resistant	4	Resistant	4	Resistant	<=2	Susceptible	8	Susceptible-Dose Dependent	4	Resistant	2	Susceptible	2	Intermediate	>8	Resistant	>16	Resistant	>32	Resistant	>128	Resistant	<=0.25	Intermediate	0.5	Intermediate	0.5	Intermediate	1	Intermediate	2	Susceptible	0.5	Susceptible	<=0.5	Susceptible	32	Resistant
CR-485	SAMN34420613	NextSeq 500 paired end 2x150 reads	Blood	2014	Klebsiella pneumoniae	CRE	NY1	4	Resistant	>8	Resistant	8	Resistant	8	Resistant	>64	Resistant	32	Resistant	32	Resistant	>128	Resistant	>32	Resistant	>8	Resistant	>16	Resistant	>32	Resistant	>128	Resistant	>8	Resistant	>8	Resistant	>8	Resistant	8	Resistant	8	Susceptible	0.5	Susceptible	8	Intermediate	<=2	Susceptible
CR-486	SAMN34420614	NextSeq 500 paired end 2x150 reads	Blood	2014	Klebsiella pneumoniae	CRE	NY1	>8	Resistant	>8	Resistant	16	Resistant	>8	Resistant	>64	Resistant	>32	Resistant	>64	Resistant	>128	Resistant	>32	Resistant	>8	Resistant	>16	Resistant	>32	Resistant	>128	Resistant	<=0.25	Intermediate	0.5	Intermediate	>8	Resistant	>8	Resistant	32	Intermediate	4	Susceptible	16	Resistant	8	Intermediate
CR-487	SAMN34420615	NextSeq 500 paired end 2x150 reads	Urine	2014	Klebsiella pneumoniae	CRE	CA	4	Resistant	>8	Resistant	8	Resistant	8	Resistant	>64	Resistant	16	Resistant	32	Resistant	>128	Resistant	>32	Resistant	>8	Resistant	>16	Resistant	>32	Resistant	>128	Resistant	<=0.25	Intermediate	0.5	Intermediate	>8	Resistant	>8	Resistant	32	Intermediate	8	Intermediate	>16	Resistant	4	Susceptible
CR-489	SAMN34420616	NextSeq 500 paired end 2x150 reads	Urine	2014	Klebsiella pneumoniae	CRE	CA	>8	Resistant	>8	Resistant	8	Resistant	>8	Resistant	>64	Resistant	32	Resistant	>64	Resistant	>128	Resistant	>32	Resistant	>8	Resistant	>16	Resistant	>32	Resistant	>128	Resistant	>8	Resistant	>8	Resistant	>8	Resistant	>8	Resistant	16	Susceptible	8	Intermediate	>16	Resistant	4	Susceptible
CR-491	SAMN34420617	NextSeq 500 paired end 2x150 reads	Respiratory	2014	Klebsiella aerogenes	CRE	CA	8	Resistant	>8	Resistant	8	Resistant	8	Resistant	>64	Resistant	>32	Resistant	>64	Resistant	>128	Resistant	>32	Resistant	>8	Resistant	>16	Resistant	>32	Resistant	>128	Resistant	0.5	Intermediate	1	Intermediate	<=0.25	Susceptible	<=0.12	Susceptible	2	Susceptible	0.5	Susceptible	<=0.5	Susceptible	4	Susceptible
CR-495	SAMN34420618	NextSeq 500 paired end 2x150 reads	Urine	2014	Enterobacter cloacae complex	CRE	NM	>8	Resistant	>8	Resistant	>64	Resistant	<=0.12	Susceptible	>64	Resistant	<=0.5	Susceptible	<=0.5	Susceptible	8	Intermediate	<=1	Susceptible	>8	Resistant	>16	Resistant	2	Susceptible	128	Resistant	>8	Resistant	>8	Resistant	>8	Resistant	>8	Resistant	<=1	Susceptible	2	Susceptible	>16	Resistant	>32	Resistant
CR-499	SAMN34420619	NextSeq 500 paired end 2x150 reads	Other	2014	Escherichia coli	CRE	WA	2	Intermediate	>8	Resistant	8	Resistant	4	Resistant	64	Resistant	8	Susceptible-Dose Dependent	>64	Resistant	>128	Resistant	>32	Resistant	>8	Resistant	>16	Resistant	>32	Resistant	>128	Resistant	<=0.25	Intermediate	0.5	Intermediate	>8	Resistant	>8	Resistant	<=1	Susceptible	<=0.25	Susceptible	1	Susceptible	>32	Resistant
CR-501	SAMN34420620	NextSeq 500 paired end 2x150 reads	Urine	2015	Klebsiella pneumoniae	CRE	MD	1	Susceptible	1	Intermediate	4	Resistant	1	Susceptible	>64	Resistant	4	Susceptible-Dose Dependent	32	Resistant	128	Resistant	>32	Resistant	>8	Resistant	8	Susceptible	>32	Resistant	>128	Resistant	<=0.25	Intermediate	0.5	Intermediate	>8	Resistant	>8	Resistant	16	Susceptible	>16	Resistant	>16	Resistant	<=2	Susceptible
CR-502	SAMN34420621	NextSeq 500 paired end 2x150 reads	Other	2015	Klebsiella pneumoniae	CRE	MD	>8	Resistant	>8	Resistant	32	Resistant	>8	Resistant	>64	Resistant	>32	Resistant	>64	Resistant	>128	Resistant	>32	Resistant	>8	Resistant	>16	Resistant	>32	Resistant	>128	Resistant	0.5	Intermediate	4	Resistant	>8	Resistant	>8	Resistant	16	Susceptible	0.5	Susceptible	16	Resistant	<=2	Susceptible
CR-503	SAMN34420622	NextSeq 500 paired end 2x150 reads	Other	2015	Klebsiella oxytoca	CRE	MD	1	Susceptible	4	Resistant	<=0.5	Susceptible	0.5	Susceptible	>64	Resistant	>32	Resistant	>64	Resistant	128	Resistant	>32	Resistant	>8	Resistant	>16	Resistant	>32	Resistant	>128	Resistant	>8	Resistant	>8	Resistant	0.5	Intermediate	0.5	Susceptible	32	Intermediate	>16	Resistant	>16	Resistant	>32	Resistant
CR-504	SAMN34420623	NextSeq 500 paired end 2x150 reads	Other	2015	Klebsiella pneumoniae	CRE	MD	8	Resistant	>8	Resistant	8	Resistant	>8	Resistant	>64	Resistant	32	Resistant	64	Resistant	64	Resistant	>32	Resistant	>8	Resistant	>16	Resistant	>32	Resistant	>128	Resistant	<=0.25	Intermediate	0.5	Intermediate	>8	Resistant	>8	Resistant	16	Susceptible	>16	Resistant	>16	Resistant	<=2	Susceptible
CR-505	SAMN34420624	NextSeq 500 paired end 2x150 reads	Other	2015	Klebsiella pneumoniae	CRE	MD	>8	Resistant	>8	Resistant	16	Resistant	>8	Resistant	>64	Resistant	32	Resistant	>64	Resistant	128	Resistant	>32	Resistant	>8	Resistant	>16	Resistant	>32	Resistant	>128	Resistant	<=0.25	Intermediate	0.5	Intermediate	>8	Resistant	>8	Resistant	16	Susceptible	0.5	Susceptible	16	Resistant	<=2	Susceptible
CR-507	SAMN34420625	NextSeq 500 paired end 2x150 reads	Urine	2015	Klebsiella pneumoniae	CRE	PA	>8	Resistant	>8	Resistant	16	Resistant	>8	Resistant	>64	Resistant	32	Resistant	64	Resistant	>128	Resistant	>32	Resistant	>8	Resistant	>16	Resistant	>32	Resistant	>128	Resistant	<=0.25	Intermediate	0.5	Intermediate	>8	Resistant	>8	Resistant	2	Susceptible	4	Susceptible	8	Intermediate	<=2	Susceptible
CR-508	SAMN34420626	NextSeq 500 paired end 2x150 reads	Urine	2015	Klebsiella pneumoniae	CRE	PA	8	Resistant	>8	Resistant	16	Resistant	>8	Resistant	>64	Resistant	>32	Resistant	32	Resistant	>128	Resistant	>32	Resistant	>8	Resistant	>16	Resistant	>32	Resistant	>128	Resistant	1	Intermediate	0.5	Intermediate	>8	Resistant	>8	Resistant	2	Susceptible	2	Susceptible	8	Intermediate	<=2	Susceptible
CR-509	SAMN34420627	NextSeq 500 paired end 2x150 reads	Urine	2015	Klebsiella pneumoniae	CRE	PA	>8	Resistant	>8	Resistant	64	Resistant	>8	Resistant	>64	Resistant	>32	Resistant	>64	Resistant	>128	Resistant	>32	Resistant	>8	Resistant	>16	Resistant	>32	Resistant	>128	Resistant	0.5	Intermediate	4	Resistant	>8	Resistant	>8	Resistant	2	Susceptible	4	Susceptible	16	Resistant	4	Susceptible
CR-510	SAMN34420628	NextSeq 500 paired end 2x150 reads	Blood	2015	Klebsiella pneumoniae	CRE	PA	>8	Resistant	>8	Resistant	32	Resistant	>8	Resistant	>64	Resistant	>32	Resistant	>64	Resistant	>128	Resistant	>32	Resistant	>8	Resistant	>16	Resistant	>32	Resistant	>128	Resistant	1	Intermediate	1	Intermediate	>8	Resistant	>8	Resistant	2	Susceptible	2	Susceptible	8	Intermediate	4	Susceptible
CR-511	SAMN34420629	NextSeq 500 paired end 2x150 reads	Respiratory	2015	Klebsiella pneumoniae	CRE	PA	8	Resistant	>8	Resistant	16	Resistant	4	Resistant	>64	Resistant	>32	Resistant	>64	Resistant	>128	Resistant	>32	Resistant	>8	Resistant	>16	Resistant	>32	Resistant	>128	Resistant	0.5	Intermediate	1	Intermediate	>8	Resistant	>8	Resistant	2	Susceptible	2	Susceptible	8	Intermediate	4	Susceptible
CR-512	SAMN34420630	MiSeq (V3) paired end 2x300 reads	Urine	2015	Klebsiella pneumoniae	CRE	PA	8	Resistant	>8	Resistant	8	Resistant	>8	Resistant	>64	Resistant	>32	Resistant	>64	Resistant	>128	Resistant	>32	Resistant	>8	Resistant	>16	Resistant	>32	Resistant	>128	Resistant	<=0.25	Intermediate	<=0.25	Intermediate	>8	Resistant	>8	Resistant	2	Susceptible	4	Susceptible	16	Resistant	4	Susceptible
CR-513	SAMN34420631	NextSeq 500 paired end 2x150 reads	Urine	2015	Klebsiella pneumoniae	CRE	PA	8	Resistant	>8	Resistant	8	Resistant	>8	Resistant	>64	Resistant	>32	Resistant	64	Resistant	>128	Resistant	>32	Resistant	>8	Resistant	>16	Resistant	>32	Resistant	>128	Resistant	2	Intermediate	2	Intermediate	>8	Resistant	>8	Resistant	2	Susceptible	4	Susceptible	8	Intermediate	4	Susceptible
CR-514	SAMN34420632	NextSeq 500 paired end 2x150 reads	Urine	2015	Klebsiella pneumoniae	CRE	PA	>8	Resistant	>8	Resistant	64	Resistant	>8	Resistant	>64	Resistant	>32	Resistant	>64	Resistant	>128	Resistant	>32	Resistant	>8	Resistant	>16	Resistant	>32	Resistant	>128	Resistant	0.5	Intermediate	0.5	Intermediate	>8	Resistant	>8	Resistant	2	Susceptible	4	Susceptible	8	Intermediate	4	Susceptible
CR-515	SAMN34420633	NextSeq 500 paired end 2x150 reads	Other	2015	Klebsiella pneumoniae	CRE	PA	>8	Resistant	>8	Resistant	16	Resistant	>8	Resistant	>64	Resistant	>32	Resistant	>64	Resistant	>128	Resistant	>32	Resistant	>8	Resistant	>16	Resistant	>32	Resistant	>128	Resistant	<=0.25	Intermediate	0.5	Intermediate	>8	Resistant	>8	Resistant	2	Susceptible	4	Susceptible	16	Resistant	4	Susceptible
CR-516	SAMN34420634	NextSeq 500 paired end 2x150 reads	Urine	2015	Enterobacter cloacae complex	CRE	IA	0.25	Susceptible	2	Resistant	1	Susceptible	<=0.12	Susceptible	64	Resistant	<=0.5	Susceptible	>64	Resistant	128	Resistant	>32	Resistant	>8	Resistant	>16	Resistant	>32	Resistant	64	Intermediate	>8	Resistant	>8	Resistant	<=0.25	Susceptible	0.25	Susceptible	<=1	Susceptible	0.5	Susceptible	<=0.5	Susceptible	4	Susceptible
CR-517	SAMN34420635	NextSeq 500 paired end 2x150 reads	Urine	2015	Klebsiella pneumoniae	CRE	IA	>8	Resistant	>8	Resistant	16	Resistant	>8	Resistant	>64	Resistant	32	Resistant	64	Resistant	>128	Resistant	>32	Resistant	>8	Resistant	>16	Resistant	>32	Resistant	>128	Resistant	<=0.25	Intermediate	0.5	Intermediate	>8	Resistant	>8	Resistant	2	Susceptible	<=0.25	Susceptible	2	Susceptible	4	Susceptible
CR-518	SAMN34420636	NextSeq 500 paired end 2x150 reads	Respiratory	2015	Enterobacter cloacae complex	CRE	NY2	0.5	Susceptible	2	Resistant	2	Intermediate	0.5	Susceptible	>64	Resistant	2	Susceptible	8	Resistant	16	Resistant	32	Resistant	>8	Resistant	>16	Resistant	>32	Resistant	128	Resistant	0.5	Intermediate	0.5	Intermediate	4	Resistant	4	Resistant	<=1	Susceptible	<=0.25	Susceptible	<=0.5	Susceptible	>32	Resistant
CR-519	SAMN34420637	NextSeq 500 paired end 2x150 reads	Blood	2015	Klebsiella pneumoniae	CRE	NY2	8	Resistant	>8	Resistant	8	Resistant	>8	Resistant	>64	Resistant	32	Resistant	>64	Resistant	64	Resistant	>32	Resistant	>8	Resistant	>16	Resistant	>32	Resistant	>128	Resistant	>8	Resistant	>8	Resistant	4	Resistant	1	Intermediate	2	Susceptible	16	Resistant	8	Intermediate	>32	Resistant
CR-521	SAMN34420638	NextSeq 500 paired end 2x150 reads	Other	2015	Klebsiella pneumoniae	CRE	NC	>8	Resistant	>8	Resistant	32	Resistant	>8	Resistant	>64	Resistant	>32	Resistant	>64	Resistant	>128	Resistant	>32	Resistant	>8	Resistant	>16	Resistant	>32	Resistant	>128	Resistant	<=0.25	Intermediate	0.5	Intermediate	>8	Resistant	>8	Resistant	8	Susceptible	2	Susceptible	>16	Resistant	4	Susceptible
CR-522	SAMN34420639	NextSeq 500 paired end 2x150 reads	Other	2015	Escherichia coli	CRE	NC	2	Intermediate	8	Resistant	2	Intermediate	2	Intermediate	>64	Resistant	8	Susceptible-Dose Dependent	64	Resistant	8	Intermediate	>32	Resistant	>8	Resistant	>16	Resistant	>32	Resistant	>128	Resistant	0.5	Intermediate	0.5	Intermediate	>8	Resistant	>8	Resistant	8	Susceptible	8	Intermediate	>16	Resistant	8	Intermediate
CR-523	SAMN34420640	NextSeq 500 paired end 2x150 reads	Other	2015	Klebsiella pneumoniae	CRE	NC	>8	Resistant	>8	Resistant	8	Resistant	>8	Resistant	>64	Resistant	>32	Resistant	>64	Resistant	>128	Resistant	>32	Resistant	>8	Resistant	>16	Resistant	>32	Resistant	>128	Resistant	0.5	Intermediate	1	Intermediate	>8	Resistant	>8	Resistant	4	Susceptible	4	Susceptible	16	Resistant	8	Intermediate
CR-524	SAMN34420641	NextSeq 500 paired end 2x150 reads	Other	2015	Klebsiella pneumoniae	CRE	NY1	4	Resistant	>8	Resistant	8	Resistant	4	Resistant	>64	Resistant	>32	Resistant	>64	Resistant	>128	Resistant	>32	Resistant	>8	Resistant	>16	Resistant	>32	Resistant	>128	Resistant	2	Intermediate	4	Resistant	>8	Resistant	>8	Resistant	8	Susceptible	>16	Resistant	>16	Resistant	>32	Resistant
CR-525	SAMN34420642	MiSeq (V2) paired end 2x250 reads	Urine	2015	Klebsiella pneumoniae	CRE	NY1	>8	Resistant	>8	Resistant	64	Resistant	>8	Resistant	>64	Resistant	>32	Resistant	>64	Resistant	>128	Resistant	>32	Resistant	>8	Resistant	>16	Resistant	>32	Resistant	>128	Resistant	0.5	Intermediate	1	Intermediate	>8	Resistant	>8	Resistant	32	Intermediate	1	Susceptible	>16	Resistant	4	Susceptible
CR-526	SAMN34420643	NextSeq 500 paired end 2x150 reads	Urine	2015	Enterobacter cloacae complex	CRE	NY1	4	Resistant	>8	Resistant	4	Resistant	8	Resistant	>64	Resistant	>32	Resistant	>64	Resistant	128	Resistant	>32	Resistant	>8	Resistant	>16	Resistant	>32	Resistant	>128	Resistant	N/A	N/A	N/A	N/A	8	Resistant	8	Resistant	2	Susceptible	4	Susceptible	16	Resistant	16	Resistant
CR-527	SAMN34420644	NextSeq 500 paired end 2x150 reads	Other	2015	Klebsiella pneumoniae	CRE	NY1	2	Intermediate	8	Resistant	2	Intermediate	1	Susceptible	>64	Resistant	>32	Resistant	>64	Resistant	>128	Resistant	>32	Resistant	>8	Resistant	>16	Resistant	>32	Resistant	>128	Resistant	2	Intermediate	>8	Resistant	>8	Resistant	>8	Resistant	16	Susceptible	>16	Resistant	>16	Resistant	>32	Resistant
CR-528	SAMN34420645	NextSeq 500 paired end 2x150 reads	Respiratory	2015	Klebsiella pneumoniae	CRE	NY1	1	Susceptible	8	Resistant	1	Susceptible	2	Intermediate	<=2	Susceptible	16	Resistant	4	Resistant	16	Resistant	2	Intermediate	>8	Resistant	>16	Resistant	>32	Resistant	>128	Resistant	<=0.25	Intermediate	0.5	Intermediate	1	Resistant	2	Resistant	<=1	Susceptible	0.5	Susceptible	<=0.5	Susceptible	>32	Resistant
CR-529	SAMN34420646	NextSeq 500 paired end 2x150 reads	Respiratory	2015	Klebsiella pneumoniae	CRE	NY1	>8	Resistant	>8	Resistant	>64	Resistant	>8	Resistant	>64	Resistant	>32	Resistant	>64	Resistant	>128	Resistant	>32	Resistant	>8	Resistant	>16	Resistant	>32	Resistant	>128	Resistant	0.5	Intermediate	1	Intermediate	>8	Resistant	>8	Resistant	16	Susceptible	>16	Resistant	>16	Resistant	<=2	Susceptible
CR-530	SAMN34420647	NextSeq 500 paired end 2x150 reads	Urine	2015	Klebsiella pneumoniae	CRE	CA	2	Intermediate	8	Resistant	2	Intermediate	1	Susceptible	>64	Resistant	16	Resistant	32	Resistant	>128	Resistant	>32	Resistant	>8	Resistant	>16	Resistant	>32	Resistant	>128	Resistant	8	Resistant	8	Resistant	>8	Resistant	>8	Resistant	8	Susceptible	0.5	Susceptible	16	Resistant	4	Susceptible
CR-532	SAMN34420648	NextSeq 500 paired end 2x150 reads	Other	2015	Klebsiella pneumoniae	CRE	CA	>8	Resistant	>8	Resistant	8	Resistant	>8	Resistant	>64	Resistant	>32	Resistant	>64	Resistant	>128	Resistant	>32	Resistant	>8	Resistant	>16	Resistant	>32	Resistant	>128	Resistant	0.5	Intermediate	0.5	Intermediate	>8	Resistant	>8	Resistant	16	Susceptible	4	Susceptible	16	Resistant	4	Susceptible
CR-533	SAMN34420649	NextSeq 500 paired end 2x150 reads	Urine	2015	Klebsiella pneumoniae	CRE	CA	1	Susceptible	2	Resistant	<=0.5	Susceptible	0.5	Susceptible	>64	Resistant	>32	Resistant	>64	Resistant	128	Resistant	>32	Resistant	>8	Resistant	>16	Resistant	>32	Resistant	128	Resistant	0.5	Intermediate	2	Intermediate	>8	Resistant	>8	Resistant	4	Susceptible	>16	Resistant	16	Resistant	<=2	Susceptible
CR-534	SAMN34420650	NextSeq 500 paired end 2x150 reads	Urine	2015	Klebsiella pneumoniae	CRE	CA	2	Intermediate	>8	Resistant	2	Intermediate	2	Intermediate	>64	Resistant	16	Resistant	16	Resistant	>128	Resistant	>32	Resistant	>8	Resistant	>16	Resistant	>32	Resistant	>128	Resistant	2	Intermediate	2	Intermediate	>8	Resistant	>8	Resistant	32	Intermediate	4	Susceptible	>16	Resistant	8	Intermediate
CR-542	SAMN34420651	NextSeq 500 paired end 2x150 reads	Urine	2015	Klebsiella pneumoniae	CRE	WA	2	Intermediate	>8	Resistant	1	Susceptible	4	Resistant	>64	Resistant	>32	Resistant	>64	Resistant	>128	Resistant	>32	Resistant	>8	Resistant	>16	Resistant	>32	Resistant	>128	Resistant	<=0.25	Intermediate	0.5	Intermediate	>8	Resistant	>8	Resistant	8	Susceptible	>16	Resistant	>16	Resistant	16	Resistant
CR-543	SAMN34420652	NextSeq 500 paired end 2x150 reads	Other	2015	Escherichia coli	CRE	WA	2	Intermediate	>8	Resistant	<=0.5	Susceptible	2	Intermediate	>64	Resistant	>32	Resistant	>64	Resistant	>128	Resistant	>32	Resistant	>8	Resistant	>16	Resistant	>32	Resistant	128	Resistant	<=0.25	Intermediate	<=0.25	Intermediate	>8	Resistant	>8	Resistant	2	Susceptible	>16	Resistant	>16	Resistant	>32	Resistant
CR-544	SAMN34420653	NextSeq 500 paired end 2x150 reads	Other	2015	Enterobacter cloacae complex	CRE	MD	>8	Resistant	>8	Resistant	>64	Resistant	>8	Resistant	>64	Resistant	32	Resistant	>64	Resistant	>128	Resistant	>32	Resistant	>8	Resistant	>16	Resistant	>32	Resistant	>128	Resistant	N/A	N/A	N/A	N/A	4	Resistant	4	Resistant	<=1	Susceptible	4	Susceptible	4	Susceptible	32	Resistant
CR-546	SAMN34420654	NextSeq 500 paired end 2x150 reads	Urine	2015	Klebsiella pneumoniae	CRE	MD	8	Resistant	>8	Resistant	16	Resistant	>8	Resistant	>64	Resistant	32	Resistant	64	Resistant	128	Resistant	>32	Resistant	>8	Resistant	>16	Resistant	>32	Resistant	>128	Resistant	<=0.25	Intermediate	0.5	Intermediate	>8	Resistant	>8	Resistant	16	Susceptible	16	Resistant	>16	Resistant	<=2	Susceptible
CR-548	SAMN34420655	NextSeq 500 paired end 2x150 reads	Other	2015	Enterobacter cloacae complex	CRE	MD	2	Intermediate	8	Resistant	2	Intermediate	1	Susceptible	>64	Resistant	32	Resistant	>64	Resistant	>128	Resistant	>32	Resistant	>8	Resistant	>16	Resistant	>32	Resistant	>128	Resistant	<=0.25	Intermediate	0.5	Intermediate	<=0.25	Susceptible	0.5	Susceptible	<=1	Susceptible	<=0.25	Susceptible	<=0.5	Susceptible	4	Susceptible
CR-549	SAMN34420656	NextSeq 500 paired end 2x150 reads	Other	2015	Enterobacter cloacae complex	CRE	MD	0.5	Susceptible	2	Resistant	1	Susceptible	0.25	Susceptible	>64	Resistant	4	Susceptible-Dose Dependent	>64	Resistant	>128	Resistant	>32	Resistant	>8	Resistant	>16	Resistant	>32	Resistant	>128	Resistant	<=0.25	Intermediate	0.5	Intermediate	<=0.25	Susceptible	<=0.12	Susceptible	<=1	Susceptible	<=0.25	Susceptible	<=0.5	Susceptible	4	Susceptible
CR-550	SAMN34420657	NextSeq 500 paired end 2x150 reads	Other	2015	Klebsiella pneumoniae	CRE	MD	8	Resistant	>8	Resistant	2	Intermediate	8	Resistant	>64	Resistant	>32	Resistant	>64	Resistant	>128	Resistant	>32	Resistant	>8	Resistant	>16	Resistant	>32	Resistant	>128	Resistant	<=0.25	Intermediate	0.5	Intermediate	>8	Resistant	>8	Resistant	4	Susceptible	>16	Resistant	>16	Resistant	>32	Resistant
CR-551	SAMN34420658	NextSeq 500 paired end 2x150 reads	Urine	2015	Klebsiella pneumoniae	CRE	PA	>8	Resistant	>8	Resistant	16	Resistant	>8	Resistant	>64	Resistant	>32	Resistant	>64	Resistant	>128	Resistant	>32	Resistant	>8	Resistant	>16	Resistant	>32	Resistant	>128	Resistant	<=0.25	Intermediate	0.5	Intermediate	>8	Resistant	>8	Resistant	2	Susceptible	4	Susceptible	8	Intermediate	4	Susceptible
CR-552	SAMN34420659	NextSeq 500 paired end 2x150 reads	Other	2015	Klebsiella pneumoniae	CRE	PA	>8	Resistant	>8	Resistant	32	Resistant	>8	Resistant	>64	Resistant	>32	Resistant	>64	Resistant	>128	Resistant	>32	Resistant	>8	Resistant	>16	Resistant	>32	Resistant	>128	Resistant	<=0.25	Intermediate	0.5	Intermediate	>8	Resistant	4	Resistant	2	Susceptible	4	Susceptible	16	Resistant	<=2	Susceptible
CR-553	SAMN34420660	NextSeq 500 paired end 2x150 reads	Urine	2015	Klebsiella pneumoniae	CRE	PA	>8	Resistant	>8	Resistant	16	Resistant	>8	Resistant	>64	Resistant	>32	Resistant	>64	Resistant	>128	Resistant	>32	Resistant	>8	Resistant	>16	Resistant	>32	Resistant	>128	Resistant	0.5	Intermediate	1	Intermediate	>8	Resistant	>8	Resistant	32	Intermediate	1	Susceptible	16	Resistant	<=2	Susceptible
CR-554	SAMN34420661	NextSeq 500 paired end 2x150 reads	Urine	2015	Klebsiella pneumoniae	CRE	PA	>8	Resistant	>8	Resistant	8	Resistant	>8	Resistant	>64	Resistant	>32	Resistant	>64	Resistant	>128	Resistant	>32	Resistant	>8	Resistant	>16	Resistant	>32	Resistant	>128	Resistant	<=0.25	Intermediate	1	Intermediate	>8	Resistant	>8	Resistant	2	Susceptible	4	Susceptible	16	Resistant	<=2	Susceptible
CR-555	SAMN34420662	MiSeq (V3) paired end 2x300 reads	Respiratory	2015	Klebsiella pneumoniae	CRE	PA	>8	Resistant	>8	Resistant	16	Resistant	>8	Resistant	>64	Resistant	>32	Resistant	>64	Resistant	>128	Resistant	>32	Resistant	>8	Resistant	>16	Resistant	>32	Resistant	>128	Resistant	<=0.25	Intermediate	0.5	Intermediate	>8	Resistant	>8	Resistant	2	Susceptible	4	Susceptible	16	Resistant	4	Susceptible
CR-556	SAMN34420663	NextSeq 500 paired end 2x150 reads	Urine	2015	Klebsiella pneumoniae	CRE	PA	>8	Resistant	>8	Resistant	64	Resistant	>8	Resistant	>64	Resistant	>32	Resistant	>64	Resistant	>128	Resistant	>32	Resistant	>8	Resistant	>16	Resistant	>32	Resistant	>128	Resistant	>8	Resistant	>8	Resistant	>8	Resistant	>8	Resistant	4	Susceptible	4	Susceptible	8	Intermediate	8	Intermediate
CR-559	SAMN34420664	NextSeq 500 paired end 2x150 reads	Blood	2015	Escherichia coli	CRE	NY2	2	Intermediate	>8	Resistant	1	Susceptible	2	Intermediate	>64	Resistant	>32	Resistant	>64	Resistant	>128	Resistant	>32	Resistant	>8	Resistant	>16	Resistant	>32	Resistant	>128	Resistant	<=0.25	Intermediate	<=0.25	Intermediate	>8	Resistant	8	Resistant	<=1	Susceptible	0.5	Susceptible	<=0.5	Susceptible	>32	Resistant
CR-560	SAMN34420665	MiSeq (V3) paired end 2x300 reads	Blood	2015	Klebsiella pneumoniae	CRE	NY2	>8	Resistant	>8	Resistant	16	Resistant	>8	Resistant	>64	Resistant	>32	Resistant	>64	Resistant	128	Resistant	>32	Resistant	>8	Resistant	>16	Resistant	>32	Resistant	>128	Resistant	<=0.25	Intermediate	1	Intermediate	8	Resistant	1	Intermediate	4	Susceptible	>16	Resistant	>16	Resistant	>32	Resistant
CR-561	SAMN34420666	NextSeq 500 paired end 2x150 reads	Blood	2015	Klebsiella pneumoniae	CRE	NY2	>8	Resistant	>8	Resistant	32	Resistant	>8	Resistant	16	Resistant	>32	Resistant	4	Resistant	64	Resistant	8	Resistant	>8	Resistant	>16	Resistant	>32	Resistant	>128	Resistant	0.5	Intermediate	0.5	Intermediate	0.5	Intermediate	1	Intermediate	<=1	Susceptible	<=0.25	Susceptible	<=0.5	Susceptible	>32	Resistant
CR-563	SAMN34420667	NextSeq 500 paired end 2x150 reads	Blood	2015	Klebsiella pneumoniae	CRE	NC	>8	Resistant	>8	Resistant	>64	Resistant	>8	Resistant	>64	Resistant	>32	Resistant	>64	Resistant	>128	Resistant	>32	Resistant	>8	Resistant	>16	Resistant	>32	Resistant	>128	Resistant	2	Intermediate	2	Intermediate	<=0.25	Susceptible	<=0.12	Susceptible	4	Susceptible	16	Resistant	>16	Resistant	<=2	Susceptible
CR-564	SAMN34420668	NextSeq 500 paired end 2x150 reads	Urine	2015	Enterobacter cloacae complex	CRE	NC	>8	Resistant	>8	Resistant	4	Resistant	>8	Resistant	32	Resistant	2	Susceptible	>64	Resistant	128	Resistant	>32	Resistant	>8	Resistant	>16	Resistant	>32	Resistant	64	Intermediate	>8	Resistant	>8	Resistant	<=0.25	Susceptible	<=0.12	Susceptible	4	Susceptible	1	Susceptible	1	Susceptible	<=2	Susceptible
CR-565	SAMN34420669	NextSeq 500 paired end 2x150 reads	Other	2015	Klebsiella pneumoniae	CRE	NC	>8	Resistant	>8	Resistant	32	Resistant	>8	Resistant	>64	Resistant	>32	Resistant	>64	Resistant	>128	Resistant	>32	Resistant	>8	Resistant	>16	Resistant	>32	Resistant	>128	Resistant	<=0.25	Intermediate	0.5	Intermediate	>8	Resistant	>8	Resistant	16	Susceptible	4	Susceptible	>16	Resistant	8	Intermediate
CR-566	SAMN34420670	NextSeq 500 paired end 2x150 reads	Respiratory	2015	Klebsiella pneumoniae	CRE	NC	>8	Resistant	>8	Resistant	8	Resistant	>8	Resistant	>64	Resistant	>32	Resistant	>64	Resistant	>128	Resistant	>32	Resistant	>8	Resistant	>16	Resistant	>32	Resistant	>128	Resistant	>8	Resistant	>8	Resistant	>8	Resistant	>8	Resistant	8	Susceptible	<=0.25	Susceptible	8	Intermediate	16	Resistant
CR-567	SAMN34420671	NextSeq 500 paired end 2x150 reads	Urine	2015	Klebsiella pneumoniae	CRE	NC	>8	Resistant	>8	Resistant	16	Resistant	>8	Resistant	>64	Resistant	>32	Resistant	>64	Resistant	>128	Resistant	>32	Resistant	>8	Resistant	>16	Resistant	>32	Resistant	>128	Resistant	>8	Resistant	>8	Resistant	>8	Resistant	>8	Resistant	<=1	Susceptible	<=0.25	Susceptible	<=0.5	Susceptible	8	Intermediate
CR-568	SAMN34420672	NextSeq 500 paired end 2x150 reads	Respiratory	2015	Klebsiella aerogenes	CRE	NC	0.5	Susceptible	2	Resistant	1	Susceptible	0.25	Susceptible	32	Resistant	2	Susceptible	>64	Resistant	128	Resistant	>32	Resistant	>8	Resistant	>16	Resistant	>32	Resistant	128	Resistant	0.5	Intermediate	0.5	Intermediate	<=0.25	Susceptible	<=0.12	Susceptible	<=1	Susceptible	<=0.25	Susceptible	<=0.5	Susceptible	<=2	Susceptible
CR-569	SAMN34420673	NextSeq 500 paired end 2x150 reads	Respiratory	2015	Klebsiella aerogenes	CRE	NC	0.5	Susceptible	2	Resistant	1	Susceptible	0.5	Susceptible	64	Resistant	2	Susceptible	>64	Resistant	128	Resistant	>32	Resistant	>8	Resistant	>16	Resistant	>32	Resistant	128	Resistant	<=0.25	Intermediate	0.5	Intermediate	<=0.25	Susceptible	<=0.12	Susceptible	<=1	Susceptible	<=0.25	Susceptible	<=0.5	Susceptible	<=2	Susceptible
CR-570	SAMN34420674	NextSeq 500 paired end 2x150 reads	Urine	2015	Klebsiella pneumoniae	CRE	NY1	2	Intermediate	8	Resistant	1	Susceptible	2	Intermediate	>64	Resistant	4	Susceptible-Dose Dependent	8	Resistant	16	Resistant	16	Resistant	>8	Resistant	>16	Resistant	>32	Resistant	>128	Resistant	<=0.25	Intermediate	0.5	Intermediate	>8	Resistant	>8	Resistant	4	Susceptible	0.5	Susceptible	8	Intermediate	<=2	Susceptible
CR-572	SAMN34420675	NextSeq 500 paired end 2x150 reads	Urine	2015	Klebsiella pneumoniae	CRE	NY1	8	Resistant	>8	Resistant	8	Resistant	8	Resistant	>64	Resistant	16	Resistant	16	Resistant	32	Resistant	>32	Resistant	>8	Resistant	>16	Resistant	>32	Resistant	>128	Resistant	1	Intermediate	0.5	Intermediate	>8	Resistant	>8	Resistant	16	Susceptible	0.5	Susceptible	>16	Resistant	16	Resistant
CR-573	SAMN34420676	NextSeq 500 paired end 2x150 reads	Other	2015	Enterobacter cloacae complex	CRE	NY1	2	Intermediate	2	Resistant	4	Resistant	1	Susceptible	64	Resistant	4	Susceptible-Dose Dependent	16	Resistant	64	Resistant	>32	Resistant	>8	Resistant	>16	Resistant	>32	Resistant	64	Intermediate	<=0.25	Intermediate	0.5	Intermediate	<=0.25	Susceptible	0.5	Susceptible	<=1	Susceptible	>16	Resistant	4	Susceptible	4	Susceptible
CR-575	SAMN34420677	NextSeq 500 paired end 2x150 reads	Urine	2015	Klebsiella pneumoniae	CRE	NY1	>8	Resistant	>8	Resistant	32	Resistant	>8	Resistant	>64	Resistant	>32	Resistant	>64	Resistant	>128	Resistant	>32	Resistant	>8	Resistant	>16	Resistant	>32	Resistant	>128	Resistant	0.5	Intermediate	0.5	Intermediate	>8	Resistant	>8	Resistant	32	Intermediate	>16	Resistant	>16	Resistant	4	Susceptible
CR-576	SAMN34420678	NextSeq 500 paired end 2x150 reads	Other	2015	Klebsiella pneumoniae	CRE	CA	>8	Resistant	>8	Resistant	64	Resistant	>8	Resistant	>64	Resistant	>32	Resistant	>64	Resistant	>128	Resistant	>32	Resistant	>8	Resistant	>16	Resistant	>32	Resistant	>128	Resistant	<=0.25	Intermediate	0.5	Intermediate	>8	Resistant	>8	Resistant	32	Intermediate	1	Susceptible	>16	Resistant	32	Resistant
CR-577	SAMN34420679	NextSeq 500 paired end 2x150 reads	Respiratory	2015	Klebsiella pneumoniae	CRE	CA	>8	Resistant	>8	Resistant	32	Resistant	>8	Resistant	>64	Resistant	>32	Resistant	>64	Resistant	>128	Resistant	>32	Resistant	>8	Resistant	>16	Resistant	>32	Resistant	>128	Resistant	8	Resistant	4	Resistant	>8	Resistant	>8	Resistant	16	Susceptible	1	Susceptible	16	Resistant	16	Resistant
CR-578	SAMN34420680	NextSeq 500 paired end 2x150 reads	Other	2015	Enterobacter cloacae complex	CRE	CA	4	Resistant	>8	Resistant	4	Resistant	4	Resistant	4	Susceptible	8	Susceptible-Dose Dependent	32	Resistant	64	Resistant	>32	Resistant	>8	Resistant	>16	Resistant	>32	Resistant	128	Resistant	<=0.25	Intermediate	0.5	Intermediate	<=0.25	Susceptible	0.5	Susceptible	2	Susceptible	0.5	Susceptible	1	Susceptible	32	Resistant
CR-579	SAMN34420681	NextSeq 500 paired end 2x150 reads	Respiratory	2015	Klebsiella pneumoniae	CRE	CA	>8	Resistant	>8	Resistant	64	Resistant	>8	Resistant	>64	Resistant	>32	Resistant	>64	Resistant	>128	Resistant	>32	Resistant	>8	Resistant	>16	Resistant	>32	Resistant	>128	Resistant	2	Intermediate	8	Resistant	>8	Resistant	>8	Resistant	16	Susceptible	>16	Resistant	>16	Resistant	>32	Resistant
CR-580	SAMN34420682	NextSeq 500 paired end 2x150 reads	Respiratory	2015	Klebsiella pneumoniae	CRE	CA	>8	Resistant	>8	Resistant	8	Resistant	>8	Resistant	>64	Resistant	32	Resistant	>64	Resistant	>128	Resistant	>32	Resistant	>8	Resistant	>16	Resistant	>32	Resistant	>128	Resistant	<=0.25	Intermediate	0.5	Intermediate	>8	Resistant	>8	Resistant	32	Intermediate	8	Intermediate	>16	Resistant	16	Resistant
CR-581	SAMN34420683	NextSeq 500 paired end 2x150 reads	Blood	2015	Escherichia coli	CRE	CA	2	Intermediate	8	Resistant	4	Resistant	2	Intermediate	>64	Resistant	4	Susceptible-Dose Dependent	64	Resistant	4	Susceptible	>32	Resistant	>8	Resistant	8	Susceptible	>32	Resistant	>128	Resistant	<=0.25	Intermediate	0.5	Intermediate	<=0.25	Susceptible	0.25	Susceptible	64	Resistant	2	Susceptible	>16	Resistant	>32	Resistant
CR-582	SAMN34420684	NextSeq 500 paired end 2x150 reads	Other	2015	Klebsiella pneumoniae	CRE	NM	8	Resistant	>8	Resistant	2	Intermediate	8	Resistant	>64	Resistant	>32	Resistant	>64	Resistant	>128	Resistant	>32	Resistant	>8	Resistant	>16	Resistant	>32	Resistant	>128	Resistant	<=0.25	Intermediate	0.5	Intermediate	>8	Resistant	>8	Resistant	16	Susceptible	>16	Resistant	>16	Resistant	>32	Resistant
CR-584	SAMN34420685	NextSeq 500 paired end 2x150 reads	Urine	2015	Klebsiella pneumoniae	CRE	NM	4	Resistant	>8	Resistant	2	Intermediate	4	Resistant	>64	Resistant	>32	Resistant	>64	Resistant	>128	Resistant	>32	Resistant	>8	Resistant	>16	Resistant	>32	Resistant	>128	Resistant	<=0.25	Intermediate	0.5	Intermediate	>8	Resistant	>8	Resistant	16	Susceptible	>16	Resistant	>16	Resistant	>32	Resistant
CR-587	SAMN34420686	NextSeq 500 paired end 2x150 reads	Urine	2015	Enterobacter cloacae complex	CRE	NM	1	Susceptible	2	Resistant	1	Susceptible	0.5	Susceptible	>64	Resistant	16	Resistant	>64	Resistant	>128	Resistant	>32	Resistant	>8	Resistant	>16	Resistant	>32	Resistant	>128	Resistant	<=0.25	Intermediate	0.5	Intermediate	<=0.25	Susceptible	<=0.12	Susceptible	2	Susceptible	<=0.25	Susceptible	<=0.5	Susceptible	>32	Resistant
CR-589	SAMN34420687	NextSeq 500 paired end 2x150 reads	Respiratory	2015	Escherichia coli	CRE	MD	>8	Resistant	>8	Resistant	8	Resistant	>8	Resistant	>64	Resistant	>32	Resistant	>64	Resistant	>128	Resistant	>32	Resistant	>8	Resistant	>16	Resistant	>32	Resistant	>128	Resistant	<=0.25	Intermediate	0.5	Intermediate	>8	Resistant	>8	Resistant	>64	Resistant	>16	Resistant	>16	Resistant	>32	Resistant
CR-592	SAMN34420688	NextSeq 500 paired end 2x150 reads	Other	2015	Citrobacter freundii complex	CRE	MD	2	Intermediate	8	Resistant	4	Resistant	4	Resistant	>64	Resistant	32	Resistant	64	Resistant	128	Resistant	>32	Resistant	>8	Resistant	>16	Resistant	>32	Resistant	>128	Resistant	<=0.25	Intermediate	0.5	Intermediate	<=0.25	Susceptible	0.25	Susceptible	<=1	Susceptible	0.5	Susceptible	<=0.5	Susceptible	<=2	Susceptible
CR-594	SAMN34420689	NextSeq 500 paired end 2x150 reads	Urine	2015	Klebsiella pneumoniae	CRE	PA	>8	Resistant	>8	Resistant	>64	Resistant	>8	Resistant	>64	Resistant	>32	Resistant	>64	Resistant	>128	Resistant	>32	Resistant	>8	Resistant	>16	Resistant	>32	Resistant	>128	Resistant	<=0.25	Intermediate	0.5	Intermediate	>8	Resistant	>8	Resistant	2	Susceptible	4	Susceptible	8	Intermediate	16	Resistant
CR-595	SAMN34420690	NextSeq 500 paired end 2x150 reads	Blood	2015	Klebsiella pneumoniae	CRE	PA	>8	Resistant	>8	Resistant	>64	Resistant	>8	Resistant	>64	Resistant	>32	Resistant	>64	Resistant	128	Resistant	>32	Resistant	>8	Resistant	>16	Resistant	>32	Resistant	>128	Resistant	<=0.25	Intermediate	0.5	Intermediate	>8	Resistant	>8	Resistant	16	Susceptible	1	Susceptible	16	Resistant	16	Resistant
CR-596	SAMN34420691	NextSeq 500 paired end 2x150 reads	Urine	2015	Klebsiella pneumoniae	CRE	PA	>8	Resistant	>8	Resistant	16	Resistant	>8	Resistant	>64	Resistant	>32	Resistant	>64	Resistant	>128	Resistant	>32	Resistant	>8	Resistant	>16	Resistant	>32	Resistant	>128	Resistant	<=0.25	Intermediate	0.5	Intermediate	>8	Resistant	>8	Resistant	4	Susceptible	4	Susceptible	16	Resistant	4	Susceptible
CR-597	SAMN34420692	NextSeq 500 paired end 2x150 reads	Other	2015	Klebsiella pneumoniae	CRE	PA	8	Resistant	>8	Resistant	8	Resistant	>8	Resistant	>64	Resistant	>32	Resistant	>64	Resistant	>128	Resistant	>32	Resistant	>8	Resistant	>16	Resistant	>32	Resistant	>128	Resistant	<=0.25	Intermediate	0.5	Intermediate	>8	Resistant	>8	Resistant	<=1	Susceptible	2	Susceptible	8	Intermediate	4	Susceptible
CR-598	SAMN34420693	NextSeq 500 paired end 2x150 reads	Urine	2015	Klebsiella pneumoniae	CRE	PA	4	Resistant	>8	Resistant	8	Resistant	4	Resistant	>64	Resistant	32	Resistant	64	Resistant	128	Resistant	>32	Resistant	>8	Resistant	>16	Resistant	>32	Resistant	>128	Resistant	<=0.25	Intermediate	0.5	Intermediate	8	Resistant	4	Resistant	2	Susceptible	4	Susceptible	16	Resistant	<=2	Susceptible
CR-599	SAMN34420694	NextSeq 500 paired end 2x150 reads	Urine	2015	Klebsiella pneumoniae	CRE	PA	4	Resistant	>8	Resistant	8	Resistant	>8	Resistant	>64	Resistant	>32	Resistant	>64	Resistant	>128	Resistant	>32	Resistant	>8	Resistant	>16	Resistant	>32	Resistant	>128	Resistant	<=0.25	Intermediate	0.5	Intermediate	>8	Resistant	>8	Resistant	2	Susceptible	4	Susceptible	8	Intermediate	<=2	Susceptible
CR-600	SAMN34420695	MiSeq (V2) paired end 2x250 reads	Blood	2015	Klebsiella pneumoniae	CRE	IA	>8	Resistant	>8	Resistant	16	Resistant	>8	Resistant	>64	Resistant	>32	Resistant	>64	Resistant	>128	Resistant	>32	Resistant	>8	Resistant	>16	Resistant	>32	Resistant	>128	Resistant	0.5	Intermediate	1	Intermediate	>8	Resistant	>8	Resistant	16	Susceptible	>16	Resistant	>16	Resistant	<=2	Susceptible
CR-601	SAMN34420696	NextSeq 500 paired end 2x150 reads	Urine	2015	Serratia marcescens	CRE	IA	2	Intermediate	4	Resistant	>64	Resistant	8	Resistant	8	Intermediate	<=0.5	Susceptible	<=0.5	Susceptible	<=1	Susceptible	<=1	Susceptible	>8	Resistant	16	Intermediate	>32	Resistant	<=4	Susceptible	>8	Resistant	>8	Resistant	<=0.25	Susceptible	<=0.12	Susceptible	<=1	Susceptible	<=0.25	Susceptible	<=0.5	Susceptible	8	Intermediate
CR-604	SAMN34420697	NextSeq 500 paired end 2x150 reads	Urine	2015	Klebsiella pneumoniae	CRE	NY2	>8	Resistant	>8	Resistant	64	Resistant	>8	Resistant	>64	Resistant	>32	Resistant	>64	Resistant	>128	Resistant	>32	Resistant	>8	Resistant	>16	Resistant	>32	Resistant	>128	Resistant	0.5	Intermediate	0.5	Intermediate	>8	Resistant	>8	Resistant	32	Intermediate	1	Susceptible	>16	Resistant	32	Resistant
CR-605	SAMN34420698	MiSeq (V3) paired end 2x300 reads	Urine	2015	Klebsiella pneumoniae	CRE	NY2	>8	Resistant	>8	Resistant	64	Resistant	>8	Resistant	>64	Resistant	>32	Resistant	>64	Resistant	>128	Resistant	>32	Resistant	>8	Resistant	>16	Resistant	>32	Resistant	>128	Resistant	<=0.25	Intermediate	0.5	Intermediate	>8	Resistant	>8	Resistant	<=1	Susceptible	2	Susceptible	4	Susceptible	<=2	Susceptible
CR-606	SAMN34420699	NextSeq 500 paired end 2x150 reads	Respiratory	2015	Klebsiella aerogenes	CRE	NY2	1	Susceptible	4	Resistant	4	Resistant	0.5	Susceptible	8	Intermediate	<=0.5	Susceptible	64	Resistant	16	Resistant	>32	Resistant	>8	Resistant	>16	Resistant	>32	Resistant	64	Intermediate	0.5	Intermediate	0.5	Intermediate	<=0.25	Susceptible	<=0.12	Susceptible	<=1	Susceptible	0.5	Susceptible	<=0.5	Susceptible	<=2	Susceptible
CR-607	SAMN34420700	NextSeq 500 paired end 2x150 reads	Respiratory	2015	Klebsiella aerogenes	CRE	NC	4	Resistant	8	Resistant	8	Resistant	1	Susceptible	>64	Resistant	8	Susceptible-Dose Dependent	>64	Resistant	>128	Resistant	>32	Resistant	>8	Resistant	>16	Resistant	>32	Resistant	64	Intermediate	<=0.25	Intermediate	0.5	Intermediate	<=0.25	Susceptible	0.5	Susceptible	2	Susceptible	0.5	Susceptible	1	Susceptible	<=2	Susceptible
CR-608	SAMN34420701	NextSeq 500 paired end 2x150 reads	Other	2015	Klebsiella pneumoniae	CRE	NY1	4	Resistant	>8	Resistant	8	Resistant	>8	Resistant	>64	Resistant	16	Resistant	64	Resistant	64	Resistant	>32	Resistant	>8	Resistant	>16	Resistant	>32	Resistant	>128	Resistant	<=0.25	Intermediate	0.5	Intermediate	>8	Resistant	>8	Resistant	32	Intermediate	1	Susceptible	16	Resistant	32	Resistant
CR-609	SAMN34420702	NextSeq 500 paired end 2x150 reads	Urine	2015	Klebsiella pneumoniae	CRE	NY1	8	Resistant	>8	Resistant	8	Resistant	8	Resistant	>64	Resistant	>32	Resistant	>64	Resistant	>128	Resistant	>32	Resistant	>8	Resistant	>16	Resistant	>32	Resistant	>128	Resistant	<=0.25	Intermediate	0.5	Intermediate	>8	Resistant	>8	Resistant	16	Susceptible	4	Susceptible	16	Resistant	32	Resistant
CR-610	SAMN34420703	NextSeq 500 paired end 2x150 reads	Respiratory	2015	Klebsiella pneumoniae	CRE	NY1	2	Intermediate	>8	Resistant	<=0.5	Susceptible	2	Intermediate	>64	Resistant	>32	Resistant	>64	Resistant	128	Resistant	>32	Resistant	>8	Resistant	>16	Resistant	>32	Resistant	>128	Resistant	<=0.25	Intermediate	0.5	Intermediate	>8	Resistant	>8	Resistant	8	Susceptible	2	Susceptible	16	Resistant	>32	Resistant
CR-611	SAMN34420704	NextSeq 500 paired end 2x150 reads	Blood	2015	Klebsiella pneumoniae	CRE	NY1	8	Resistant	>8	Resistant	8	Resistant	>8	Resistant	>64	Resistant	>32	Resistant	>64	Resistant	>128	Resistant	>32	Resistant	>8	Resistant	>16	Resistant	>32	Resistant	>128	Resistant	<=0.25	Intermediate	0.5	Intermediate	>8	Resistant	>8	Resistant	32	Intermediate	1	Susceptible	>16	Resistant	4	Susceptible
CR-613	SAMN34420705	NextSeq 500 paired end 2x150 reads	Other	2015	Escherichia coli	CRE	NY1	8	Resistant	>8	Resistant	8	Resistant	8	Resistant	>64	Resistant	>32	Resistant	>64	Resistant	>128	Resistant	>32	Resistant	>8	Resistant	>16	Resistant	>32	Resistant	>128	Resistant	<=0.25	Intermediate	0.5	Intermediate	>8	Resistant	>8	Resistant	4	Susceptible	1	Susceptible	>16	Resistant	>32	Resistant
CR-614	SAMN34420706	NextSeq 500 paired end 2x150 reads	Urine	2015	Klebsiella pneumoniae	CRE	CA	>8	Resistant	>8	Resistant	16	Resistant	>8	Resistant	>64	Resistant	32	Resistant	32	Resistant	>128	Resistant	>32	Resistant	>8	Resistant	>16	Resistant	>32	Resistant	>128	Resistant	>8	Resistant	>8	Resistant	>8	Resistant	>8	Resistant	16	Susceptible	>16	Resistant	>16	Resistant	8	Intermediate
CR-615	SAMN34420707	NextSeq 500 paired end 2x150 reads	Respiratory	2015	Klebsiella pneumoniae	CRE	CA	>8	Resistant	>8	Resistant	16	Resistant	>8	Resistant	>64	Resistant	>32	Resistant	>64	Resistant	>128	Resistant	>32	Resistant	>8	Resistant	>16	Resistant	>32	Resistant	>128	Resistant	<=0.25	Intermediate	0.5	Intermediate	>8	Resistant	>8	Resistant	8	Susceptible	0.5	Susceptible	16	Resistant	16	Resistant
CR-616	SAMN34420708	NextSeq 500 paired end 2x150 reads	Respiratory	2015	Klebsiella pneumoniae	CRE	CA	8	Resistant	>8	Resistant	8	Resistant	8	Resistant	>64	Resistant	16	Resistant	64	Resistant	>128	Resistant	>32	Resistant	>8	Resistant	>16	Resistant	>32	Resistant	>128	Resistant	<=0.25	Intermediate	0.5	Intermediate	>8	Resistant	>8	Resistant	32	Intermediate	1	Susceptible	>16	Resistant	>32	Resistant
CR-617	SAMN34420709	NextSeq 500 paired end 2x150 reads	Urine	2015	Klebsiella pneumoniae	CRE	CA	4	Resistant	>8	Resistant	8	Resistant	4	Resistant	>64	Resistant	32	Resistant	>64	Resistant	>128	Resistant	>32	Resistant	>8	Resistant	>16	Resistant	>32	Resistant	>128	Resistant	<=0.25	Intermediate	0.5	Intermediate	>8	Resistant	8	Resistant	32	Intermediate	1	Susceptible	>16	Resistant	<=2	Susceptible
CR-618	SAMN34420710	NextSeq 500 paired end 2x150 reads	Urine	2015	Klebsiella pneumoniae	CRE	CA	4	Resistant	8	Resistant	4	Resistant	8	Resistant	>64	Resistant	16	Resistant	32	Resistant	>128	Resistant	>32	Resistant	>8	Resistant	>16	Resistant	>32	Resistant	>128	Resistant	<=0.25	Intermediate	0.5	Intermediate	>8	Resistant	>8	Resistant	16	Susceptible	4	Susceptible	16	Resistant	16	Resistant
CR-622	SAMN34420711	NextSeq 500 paired end 2x150 reads	Other	2015	Klebsiella pneumoniae	CRE	MD	0.5	Susceptible	4	Resistant	<=0.5	Susceptible	1	Susceptible	>64	Resistant	>32	Resistant	>64	Resistant	64	Resistant	>32	Resistant	>8	Resistant	>16	Resistant	>32	Resistant	16	Susceptible	<=0.25	Intermediate	0.5	Intermediate	>8	Resistant	>8	Resistant	2	Susceptible	16	Resistant	8	Intermediate	>32	Resistant
CR-624	SAMN34420712	NextSeq 500 paired end 2x150 reads	Urine	2015	Klebsiella pneumoniae	CRE	MD	4	Resistant	>8	Resistant	8	Resistant	8	Resistant	>64	Resistant	32	Resistant	64	Resistant	>128	Resistant	>32	Resistant	>8	Resistant	>16	Resistant	>32	Resistant	>128	Resistant	<=0.25	Intermediate	0.5	Intermediate	>8	Resistant	>8	Resistant	<=1	Susceptible	>16	Resistant	16	Resistant	>32	Resistant
CR-626	SAMN34420713	NextSeq 500 paired end 2x150 reads	Respiratory	2015	Klebsiella aerogenes	CRE	MD	2	Intermediate	>8	Resistant	2	Intermediate	2	Intermediate	64	Resistant	8	Susceptible-Dose Dependent	>64	Resistant	128	Resistant	>32	Resistant	>8	Resistant	>16	Resistant	>32	Resistant	128	Resistant	1	Intermediate	1	Intermediate	<=0.25	Susceptible	0.5	Susceptible	<=1	Susceptible	<=0.25	Susceptible	<=0.5	Susceptible	16	Resistant
CR-627	SAMN34420714	NextSeq 500 paired end 2x150 reads	Urine	2015	Klebsiella pneumoniae	CRE	MD	>8	Resistant	>8	Resistant	16	Resistant	>8	Resistant	>64	Resistant	32	Resistant	16	Resistant	64	Resistant	>32	Resistant	>8	Resistant	>16	Resistant	>32	Resistant	>128	Resistant	<=0.25	Intermediate	0.5	Intermediate	0.5	Intermediate	1	Intermediate	<=1	Susceptible	<=0.25	Susceptible	<=0.5	Susceptible	4	Susceptible
CR-628	SAMN34420715	NextSeq 500 paired end 2x150 reads	Respiratory	2015	Klebsiella pneumoniae	CRE	MD	>8	Resistant	>8	Resistant	16	Resistant	8	Resistant	>64	Resistant	>32	Resistant	>64	Resistant	>128	Resistant	>32	Resistant	>8	Resistant	>16	Resistant	>32	Resistant	>128	Resistant	<=0.25	Intermediate	0.5	Intermediate	>8	Resistant	>8	Resistant	16	Susceptible	>16	Resistant	>16	Resistant	>32	Resistant
CR-629	SAMN34420716	NextSeq 500 paired end 2x150 reads	Urine	2015	Klebsiella pneumoniae	CRE	MD	>8	Resistant	>8	Resistant	8	Resistant	>8	Resistant	>64	Resistant	>32	Resistant	64	Resistant	>128	Resistant	>32	Resistant	>8	Resistant	>16	Resistant	>32	Resistant	>128	Resistant	<=0.25	Intermediate	0.5	Intermediate	>8	Resistant	>8	Resistant	8	Susceptible	8	Intermediate	>16	Resistant	8	Intermediate
CR-630	SAMN34420717	NextSeq 500 paired end 2x150 reads	Respiratory	2015	Klebsiella pneumoniae	CRE	MD	2	Intermediate	8	Resistant	4	Resistant	4	Resistant	>64	Resistant	8	Susceptible-Dose Dependent	8	Resistant	64	Resistant	>32	Resistant	>8	Resistant	>16	Resistant	>32	Resistant	>128	Resistant	<=0.25	Intermediate	0.5	Intermediate	>8	Resistant	>8	Resistant	<=1	Susceptible	<=0.25	Susceptible	<=0.5	Susceptible	>32	Resistant
CR-631	SAMN34420718	NextSeq 500 paired end 2x150 reads	Urine	2015	Klebsiella pneumoniae	CRE	MD	2	Intermediate	8	Resistant	4	Resistant	2	Intermediate	64	Resistant	8	Susceptible-Dose Dependent	8	Resistant	16	Resistant	>32	Resistant	>8	Resistant	8	Susceptible	>32	Resistant	>128	Resistant	<=0.25	Intermediate	0.5	Intermediate	1	Resistant	1	Intermediate	<=1	Susceptible	<=0.25	Susceptible	<=0.5	Susceptible	>32	Resistant
CR-632	SAMN34420719	NextSeq 500 paired end 2x150 reads	Blood	2015	Klebsiella pneumoniae	CRE	PA	8	Resistant	>8	Resistant	8	Resistant	>8	Resistant	>64	Resistant	>32	Resistant	64	Resistant	>128	Resistant	>32	Resistant	>8	Resistant	>16	Resistant	>32	Resistant	>128	Resistant	>8	Resistant	>8	Resistant	>8	Resistant	>8	Resistant	2	Susceptible	>16	Resistant	16	Resistant	>32	Resistant
CR-633	SAMN34420720	NextSeq 500 paired end 2x150 reads	Respiratory	2015	Klebsiella pneumoniae	CRE	PA	>8	Resistant	>8	Resistant	16	Resistant	>8	Resistant	>64	Resistant	>32	Resistant	>64	Resistant	>128	Resistant	>32	Resistant	>8	Resistant	>16	Resistant	>32	Resistant	>128	Resistant	<=0.25	Intermediate	0.5	Intermediate	>8	Resistant	>8	Resistant	2	Susceptible	4	Susceptible	8	Intermediate	4	Susceptible
CR-634	SAMN34420721	NextSeq 500 paired end 2x150 reads	Urine	2015	Klebsiella pneumoniae	CRE	PA	8	Resistant	>8	Resistant	4	Resistant	8	Resistant	>64	Resistant	16	Resistant	64	Resistant	>128	Resistant	>32	Resistant	>8	Resistant	>16	Resistant	>32	Resistant	>128	Resistant	1	Intermediate	0.5	Intermediate	>8	Resistant	>8	Resistant	<=1	Susceptible	2	Susceptible	8	Intermediate	<=2	Susceptible
CR-635	SAMN34420722	NextSeq 500 paired end 2x150 reads	Urine	2015	Klebsiella pneumoniae	CRE	PA	>8	Resistant	>8	Resistant	16	Resistant	>8	Resistant	>64	Resistant	>32	Resistant	64	Resistant	>128	Resistant	>32	Resistant	>8	Resistant	>16	Resistant	>32	Resistant	>128	Resistant	>8	Resistant	>8	Resistant	>8	Resistant	>8	Resistant	4	Susceptible	8	Intermediate	16	Resistant	4	Susceptible
CR-636	SAMN34420723	NextSeq 500 paired end 2x150 reads	Respiratory	2015	Klebsiella pneumoniae	CRE	PA	>8	Resistant	>8	Resistant	16	Resistant	>8	Resistant	>64	Resistant	>32	Resistant	>64	Resistant	>128	Resistant	>32	Resistant	>8	Resistant	>16	Resistant	>32	Resistant	>128	Resistant	<=0.25	Intermediate	0.5	Intermediate	>8	Resistant	>8	Resistant	2	Susceptible	4	Susceptible	16	Resistant	4	Susceptible
CR-637	SAMN34420724	NextSeq 500 paired end 2x150 reads	Urine	2015	Klebsiella pneumoniae	CRE	PA	8	Resistant	>8	Resistant	8	Resistant	8	Resistant	>64	Resistant	32	Resistant	>64	Resistant	>128	Resistant	>32	Resistant	>8	Resistant	>16	Resistant	>32	Resistant	>128	Resistant	<=0.25	Intermediate	0.5	Intermediate	8	Resistant	4	Resistant	<=1	Susceptible	<=0.25	Susceptible	<=0.5	Susceptible	<=2	Susceptible
CR-639	SAMN34420725	NextSeq 500 paired end 2x150 reads	Other	2015	Klebsiella pneumoniae	CRE	IA	8	Resistant	>8	Resistant	8	Resistant	>8	Resistant	>64	Resistant	>32	Resistant	>64	Resistant	>128	Resistant	>32	Resistant	>8	Resistant	>16	Resistant	>32	Resistant	>128	Resistant	<=0.25	Intermediate	0.5	Intermediate	>8	Resistant	>8	Resistant	16	Susceptible	8	Intermediate	16	Resistant	4	Susceptible
CR-640	SAMN34420726	NextSeq 500 paired end 2x150 reads	Respiratory	2015	Klebsiella pneumoniae	CRE	NY1	>8	Resistant	>8	Resistant	32	Resistant	>8	Resistant	>64	Resistant	>32	Resistant	>64	Resistant	>128	Resistant	>32	Resistant	>8	Resistant	>16	Resistant	>32	Resistant	>128	Resistant	<=0.25	Intermediate	0.5	Intermediate	>8	Resistant	>8	Resistant	32	Intermediate	1	Susceptible	16	Resistant	4	Susceptible
CR-642	SAMN34420727	NextSeq 500 paired end 2x150 reads	Urine	2015	Klebsiella pneumoniae	CRE	NY1	>8	Resistant	>8	Resistant	>64	Resistant	>8	Resistant	>64	Resistant	>32	Resistant	>64	Resistant	>128	Resistant	>32	Resistant	>8	Resistant	>16	Resistant	>32	Resistant	>128	Resistant	<=0.25	Intermediate	0.5	Intermediate	>8	Resistant	>8	Resistant	64	Resistant	16	Resistant	>16	Resistant	16	Resistant
CR-644	SAMN34420728	NextSeq 500 paired end 2x150 reads	Respiratory	2015	Escherichia coli	CRE	NY1	2	Intermediate	>8	Resistant	<=0.5	Susceptible	2	Intermediate	64	Resistant	>32	Resistant	>64	Resistant	128	Resistant	>32	Resistant	>8	Resistant	>16	Resistant	>32	Resistant	128	Resistant	<=0.25	Intermediate	0.5	Intermediate	>8	Resistant	>8	Resistant	<=1	Susceptible	<=0.25	Susceptible	<=0.5	Susceptible	>32	Resistant
CR-647	SAMN34420729	NextSeq 500 paired end 2x150 reads	Other	2015	Klebsiella pneumoniae	CRE	NY1	8	Resistant	>8	Resistant	16	Resistant	>8	Resistant	>64	Resistant	>32	Resistant	>64	Resistant	>128	Resistant	>32	Resistant	>8	Resistant	>16	Resistant	>32	Resistant	>128	Resistant	<=0.25	Intermediate	0.5	Intermediate	>8	Resistant	>8	Resistant	32	Intermediate	>16	Resistant	>16	Resistant	<=2	Susceptible
CR-648	SAMN34420730	NextSeq 500 paired end 2x150 reads	Other	2015	Klebsiella pneumoniae	CRE	NY1	2	Intermediate	8	Resistant	8	Resistant	8	Resistant	>64	Resistant	>32	Resistant	>64	Resistant	>128	Resistant	>32	Resistant	>8	Resistant	>16	Resistant	>32	Resistant	>128	Resistant	<=0.25	Intermediate	0.5	Intermediate	>8	Resistant	>8	Resistant	>64	Resistant	>16	Resistant	>16	Resistant	4	Susceptible
CR-651	SAMN34420731	NextSeq 500 paired end 2x150 reads	Urine	2015	Enterobacter cloacae complex	CRE	NY1	4	Resistant	8	Resistant	8	Resistant	4	Resistant	>64	Resistant	>32	Resistant	>64	Resistant	>128	Resistant	>32	Resistant	>8	Resistant	>16	Resistant	>32	Resistant	>128	Resistant	<=0.25	Intermediate	0.5	Intermediate	>8	Resistant	>8	Resistant	<=1	Susceptible	<=0.25	Susceptible	<=0.5	Susceptible	8	Intermediate
CR-656	SAMN34420732	NextSeq 500 paired end 2x150 reads	Urine	2015	Escherichia coli	CRE	NM	4	Resistant	>8	Resistant	4	Resistant	8	Resistant	>64	Resistant	>32	Resistant	>64	Resistant	64	Resistant	>32	Resistant	>8	Resistant	>16	Resistant	>32	Resistant	>128	Resistant	<=0.25	Intermediate	0.5	Intermediate	>8	Resistant	>8	Resistant	8	Susceptible	2	Susceptible	4	Susceptible	4	Susceptible
CR-657	SAMN34420733	NextSeq 500 paired end 2x150 reads	Urine	2015	Escherichia coli	CRE	WA	0.5	Susceptible	4	Resistant	8	Resistant	4	Resistant	64	Resistant	>32	Resistant	>64	Resistant	32	Resistant	>32	Resistant	>8	Resistant	16	Intermediate	>32	Resistant	128	Resistant	<=0.25	Intermediate	0.5	Intermediate	>8	Resistant	>8	Resistant	8	Susceptible	0.5	Susceptible	8	Intermediate	>32	Resistant
CR-659	SAMN34420734	NextSeq 500 paired end 2x150 reads	Other	2016	Escherichia coli	CRE	MD	8	Resistant	>8	Resistant	8	Resistant	8	Resistant	>64	Resistant	>32	Resistant	>64	Resistant	64	Resistant	>32	Resistant	>8	Resistant	>16	Resistant	>32	Resistant	>128	Resistant	<=0.25	Intermediate	0.5	Intermediate	>8	Resistant	>8	Resistant	16	Susceptible	16	Resistant	>16	Resistant	>32	Resistant
CR-661	SAMN34420735	MiSeq (V3) paired end 2x300 reads	Urine	2016	Klebsiella pneumoniae	CRE	MD	>8	Resistant	>8	Resistant	16	Resistant	>8	Resistant	>64	Resistant	>32	Resistant	>64	Resistant	>128	Resistant	>32	Resistant	>8	Resistant	>16	Resistant	>32	Resistant	>128	Resistant	<=0.25	Intermediate	0.5	Intermediate	1	Resistant	1	Intermediate	2	Susceptible	0.5	Susceptible	1	Susceptible	>32	Resistant
CR-662	SAMN34420736	NextSeq 500 paired end 2x150 reads	Respiratory	2016	Klebsiella pneumoniae	CRE	MD	2	Intermediate	4	Resistant	4	Resistant	8	Resistant	>64	Resistant	8	Susceptible-Dose Dependent	8	Resistant	128	Resistant	>32	Resistant	>8	Resistant	>16	Resistant	>32	Resistant	>128	Resistant	<=0.25	Intermediate	0.5	Intermediate	8	Resistant	>8	Resistant	<=1	Susceptible	<=0.25	Susceptible	<=0.5	Susceptible	>32	Resistant
CR-663	SAMN34420737	NextSeq 500 paired end 2x150 reads	Respiratory	2016	Escherichia coli	CRE	MD	1	Susceptible	4	Resistant	2	Intermediate	1	Susceptible	>64	Resistant	8	Susceptible-Dose Dependent	32	Resistant	64	Resistant	>32	Resistant	>8	Resistant	>16	Resistant	>32	Resistant	>128	Resistant	<=0.25	Intermediate	0.5	Intermediate	>8	Resistant	>8	Resistant	16	Susceptible	>16	Resistant	>16	Resistant	>32	Resistant
CR-664	SAMN34420738	NextSeq 500 paired end 2x150 reads	Respiratory	2016	Klebsiella pneumoniae	CRE	MD	>8	Resistant	>8	Resistant	16	Resistant	>8	Resistant	>64	Resistant	>32	Resistant	>64	Resistant	>128	Resistant	>32	Resistant	>8	Resistant	>16	Resistant	>32	Resistant	>128	Resistant	>8	Resistant	>8	Resistant	>8	Resistant	>8	Resistant	16	Susceptible	4	Susceptible	16	Resistant	>32	Resistant
CR-665	SAMN34420739	NextSeq 500 paired end 2x150 reads	Urine	2016	Klebsiella pneumoniae	CRE	MD	>8	Resistant	>8	Resistant	16	Resistant	>8	Resistant	>64	Resistant	>32	Resistant	>64	Resistant	>128	Resistant	>32	Resistant	>8	Resistant	>16	Resistant	>32	Resistant	>128	Resistant	>8	Resistant	>8	Resistant	>8	Resistant	>8	Resistant	16	Susceptible	>16	Resistant	>16	Resistant	4	Susceptible
CR-667	SAMN34420740	MiSeq (V3) paired end 2x300 reads	Blood	2016	Klebsiella pneumoniae	CRE	PA	2	Intermediate	>8	Resistant	2	Intermediate	4	Resistant	64	Resistant	>32	Resistant	>64	Resistant	16	Resistant	>32	Resistant	>8	Resistant	>16	Resistant	>32	Resistant	>128	Resistant	<=0.25	Intermediate	0.5	Intermediate	>8	Resistant	>8	Resistant	4	Susceptible	<=0.25	Susceptible	16	Resistant	>32	Resistant
CR-668	SAMN34420741	NextSeq 500 paired end 2x150 reads	Respiratory	2016	Klebsiella pneumoniae	CRE	PA	>8	Resistant	>8	Resistant	16	Resistant	>8	Resistant	>64	Resistant	>32	Resistant	64	Resistant	>128	Resistant	>32	Resistant	>8	Resistant	>16	Resistant	>32	Resistant	>128	Resistant	<=0.25	Intermediate	0.5	Intermediate	>8	Resistant	>8	Resistant	<=1	Susceptible	2	Susceptible	8	Intermediate	8	Intermediate
CR-669	SAMN34420742	NextSeq 500 paired end 2x150 reads	Blood	2016	Klebsiella pneumoniae	CRE	PA	8	Resistant	>8	Resistant	8	Resistant	>8	Resistant	>64	Resistant	>32	Resistant	>64	Resistant	>128	Resistant	>32	Resistant	>8	Resistant	>16	Resistant	>32	Resistant	>128	Resistant	<=0.25	Intermediate	0.5	Intermediate	>8	Resistant	8	Resistant	<=1	Susceptible	<=0.25	Susceptible	<=0.5	Susceptible	4	Susceptible
CR-670	SAMN34420743	MiSeq (V3) paired end 2x300 reads	Urine	2016	Klebsiella pneumoniae	CRE	PA	>8	Resistant	>8	Resistant	16	Resistant	>8	Resistant	>64	Resistant	>32	Resistant	>64	Resistant	>128	Resistant	>32	Resistant	>8	Resistant	>16	Resistant	>32	Resistant	>128	Resistant	<=0.25	Intermediate	0.5	Intermediate	>8	Resistant	>8	Resistant	<=1	Susceptible	<=0.25	Susceptible	<=0.5	Susceptible	>32	Resistant
CR-671	SAMN34420744	NextSeq 500 paired end 2x150 reads	Urine	2016	Klebsiella pneumoniae	CRE	PA	8	Resistant	>8	Resistant	8	Resistant	>8	Resistant	>64	Resistant	>32	Resistant	64	Resistant	>128	Resistant	>32	Resistant	>8	Resistant	>16	Resistant	>32	Resistant	>128	Resistant	<=0.25	Intermediate	0.5	Intermediate	>8	Resistant	>8	Resistant	8	Susceptible	8	Intermediate	>16	Resistant	8	Intermediate
CR-672	SAMN34420745	NextSeq 500 paired end 2x150 reads	Urine	2016	Citrobacter freundii complex	CRE	IA	8	Resistant	>8	Resistant	16	Resistant	>8	Resistant	>64	Resistant	>32	Resistant	>64	Resistant	128	Resistant	>32	Resistant	>8	Resistant	>16	Resistant	>32	Resistant	>128	Resistant	<=0.25	Intermediate	0.5	Intermediate	1	Resistant	1	Intermediate	<=1	Susceptible	<=0.25	Susceptible	<=0.5	Susceptible	<=2	Susceptible
CR-673	SAMN34420746	NextSeq 500 paired end 2x150 reads	Other	2016	Klebsiella pneumoniae	CRE	IA	8	Resistant	>8	Resistant	8	Resistant	8	Resistant	4	Susceptible	16	Resistant	1	Susceptible	16	Resistant	2	Intermediate	>8	Resistant	>16	Resistant	>32	Resistant	>128	Resistant	<=0.25	Intermediate	0.5	Intermediate	8	Resistant	8	Resistant	<=1	Susceptible	<=0.25	Susceptible	<=0.5	Susceptible	8	Intermediate
CR-674	SAMN34420747	NextSeq 500 paired end 2x150 reads	Respiratory	2016	Citrobacter freundii complex	CRE	IA	4	Resistant	>8	Resistant	4	Resistant	>8	Resistant	>64	Resistant	>32	Resistant	>64	Resistant	>128	Resistant	>32	Resistant	>8	Resistant	>16	Resistant	>32	Resistant	>128	Resistant	<=0.25	Intermediate	0.5	Intermediate	8	Resistant	>8	Resistant	2	Susceptible	8	Intermediate	8	Intermediate	<=2	Susceptible
CR-675	SAMN34420748	NextSeq 500 paired end 2x150 reads	Respiratory	2016	Klebsiella pneumoniae	CRE	NY2	>8	Resistant	>8	Resistant	64	Resistant	>8	Resistant	>64	Resistant	>32	Resistant	>64	Resistant	>128	Resistant	>32	Resistant	>8	Resistant	>16	Resistant	>32	Resistant	>128	Resistant	<=0.25	Intermediate	0.5	Intermediate	>8	Resistant	>8	Resistant	64	Resistant	1	Susceptible	>16	Resistant	4	Susceptible
CR-677	SAMN34420749	NextSeq 500 paired end 2x150 reads	Blood	2016	Klebsiella pneumoniae	CRE	NY2	>8	Resistant	>8	Resistant	64	Resistant	>8	Resistant	>64	Resistant	>32	Resistant	>64	Resistant	>128	Resistant	>32	Resistant	>8	Resistant	>16	Resistant	>32	Resistant	>128	Resistant	2	Intermediate	0.5	Intermediate	>8	Resistant	>8	Resistant	32	Intermediate	1	Susceptible	>16	Resistant	4	Susceptible
CR-678	SAMN34420750	MiSeq (V3) paired end 2x300 reads	Blood	2016	Klebsiella pneumoniae	CRE	NY2	>8	Resistant	>8	Resistant	64	Resistant	>8	Resistant	>64	Resistant	>32	Resistant	>64	Resistant	>128	Resistant	>32	Resistant	>8	Resistant	>16	Resistant	>32	Resistant	>128	Resistant	<=0.25	Intermediate	0.5	Intermediate	>8	Resistant	>8	Resistant	32	Intermediate	1	Susceptible	>16	Resistant	16	Resistant
CR-679	SAMN34420751	NextSeq 500 paired end 2x150 reads	Urine	2016	Klebsiella pneumoniae	CRE	NY2	>8	Resistant	>8	Resistant	64	Resistant	>8	Resistant	>64	Resistant	>32	Resistant	>64	Resistant	>128	Resistant	>32	Resistant	>8	Resistant	>16	Resistant	>32	Resistant	>128	Resistant	0.5	Intermediate	0.5	Intermediate	>8	Resistant	>8	Resistant	64	Resistant	1	Susceptible	>16	Resistant	4	Susceptible
CR-682	SAMN34420752	NextSeq 500 paired end 2x150 reads	Respiratory	2016	Escherichia coli	CRE	NC	<=0.12	Susceptible	2	Resistant	1	Susceptible	<=0.12	Susceptible	>64	Resistant	8	Susceptible-Dose Dependent	>64	Resistant	>128	Resistant	>32	Resistant	>8	Resistant	>16	Resistant	>32	Resistant	>128	Resistant	<=0.25	Intermediate	0.5	Intermediate	>8	Resistant	>8	Resistant	2	Susceptible	0.5	Susceptible	<=0.5	Susceptible	>32	Resistant
CR-685	SAMN34420753	NextSeq 500 paired end 2x150 reads	Other	2016	Providencia stuartii	CRE	NC	8	Resistant	>8	Resistant	4	Resistant	4	Resistant	16	Resistant	>32	Resistant	>64	Resistant	16	Resistant	>32	Resistant	>8	Resistant	>16	Resistant	>32	Resistant	<=4	Susceptible	>8	Resistant	>8	Resistant	>8	Resistant	>8	Resistant	<=1	Susceptible	1	Susceptible	4	Susceptible	>32	Resistant
CR-686	SAMN34420754	NextSeq 500 paired end 2x150 reads	Urine	2016	Klebsiella pneumoniae	CRE	NY1	>8	Resistant	>8	Resistant	>64	Resistant	>8	Resistant	>64	Resistant	>32	Resistant	>64	Resistant	>128	Resistant	>32	Resistant	>8	Resistant	>16	Resistant	>32	Resistant	>128	Resistant	<=0.25	Intermediate	0.5	Intermediate	>8	Resistant	>8	Resistant	8	Susceptible	>16	Resistant	>16	Resistant	<=2	Susceptible
CR-687	SAMN34420755	NextSeq 500 paired end 2x150 reads	Respiratory	2016	Klebsiella pneumoniae	CRE	NY1	>8	Resistant	>8	Resistant	16	Resistant	>8	Resistant	>64	Resistant	32	Resistant	32	Resistant	>128	Resistant	>32	Resistant	>8	Resistant	>16	Resistant	>32	Resistant	>128	Resistant	>8	Resistant	>8	Resistant	>8	Resistant	>8	Resistant	32	Intermediate	1	Susceptible	>16	Resistant	8	Intermediate
CR-688	SAMN34420756	NextSeq 500 paired end 2x150 reads	Urine	2016	Klebsiella pneumoniae	CRE	NY1	>8	Resistant	>8	Resistant	64	Resistant	>8	Resistant	>64	Resistant	>32	Resistant	>64	Resistant	>128	Resistant	>32	Resistant	>8	Resistant	>16	Resistant	>32	Resistant	>128	Resistant	<=0.25	Intermediate	0.5	Intermediate	>8	Resistant	>8	Resistant	4	Susceptible	8	Intermediate	16	Resistant	4	Susceptible
CR-689	SAMN34420757	NextSeq 500 paired end 2x150 reads	Other	2016	Klebsiella pneumoniae	CRE	NY1	8	Resistant	>8	Resistant	16	Resistant	8	Resistant	>64	Resistant	>32	Resistant	>64	Resistant	>128	Resistant	>32	Resistant	>8	Resistant	>16	Resistant	>32	Resistant	>128	Resistant	<=0.25	Intermediate	0.5	Intermediate	>8	Resistant	>8	Resistant	16	Susceptible	1	Susceptible	16	Resistant	4	Susceptible
CR-690	SAMN34420758	NextSeq 500 paired end 2x150 reads	Blood	2016	Escherichia coli	CRE	NY1	8	Resistant	>8	Resistant	16	Resistant	8	Resistant	>64	Resistant	>32	Resistant	>64	Resistant	>128	Resistant	>32	Resistant	>8	Resistant	>16	Resistant	>32	Resistant	>128	Resistant	<=0.25	Intermediate	<=0.25	Intermediate	>8	Resistant	8	Resistant	4	Susceptible	0.5	Susceptible	1	Susceptible	>32	Resistant
CR-691	SAMN34420759	NextSeq 500 paired end 2x150 reads	Respiratory	2016	Klebsiella pneumoniae	CRE	NY1	>8	Resistant	>8	Resistant	16	Resistant	>8	Resistant	>64	Resistant	>32	Resistant	>64	Resistant	>128	Resistant	>32	Resistant	>8	Resistant	>16	Resistant	>32	Resistant	>128	Resistant	<=0.25	Intermediate	0.5	Intermediate	>8	Resistant	>8	Resistant	16	Susceptible	1	Susceptible	16	Resistant	4	Susceptible
CR-693	SAMN34420760	NextSeq 500 paired end 2x150 reads	Urine	2016	Klebsiella aerogenes	CRE	NM	2	Intermediate	8	Resistant	8	Resistant	2	Intermediate	32	Resistant	2	Susceptible	>64	Resistant	64	Resistant	>32	Resistant	>8	Resistant	>16	Resistant	>32	Resistant	128	Resistant	<=0.25	Intermediate	0.5	Intermediate	<=0.25	Susceptible	<=0.12	Susceptible	<=1	Susceptible	<=0.25	Susceptible	<=0.5	Susceptible	<=2	Susceptible
CR-694	SAMN34420761	NextSeq 500 paired end 2x150 reads	Urine	2016	Enterobacter cloacae complex	CRE	NM	1	Susceptible	4	Resistant	1	Susceptible	0.5	Susceptible	>64	Resistant	4	Susceptible-Dose Dependent	>64	Resistant	>128	Resistant	>32	Resistant	>8	Resistant	>16	Resistant	>32	Resistant	>128	Resistant	8	Resistant	4	Resistant	<=0.25	Susceptible	<=0.12	Susceptible	<=1	Susceptible	<=0.25	Susceptible	<=0.5	Susceptible	4	Susceptible
CR-695	SAMN34420762	NextSeq 500 paired end 2x150 reads	Respiratory	2016	Citrobacter freundii complex	CRE	MD	2	Intermediate	4	Resistant	4	Resistant	4	Resistant	32	Resistant	4	Susceptible-Dose Dependent	8	Resistant	8	Intermediate	>32	Resistant	>8	Resistant	>16	Resistant	>32	Resistant	128	Resistant	2	Intermediate	4	Resistant	>8	Resistant	4	Resistant	<=1	Susceptible	4	Susceptible	8	Intermediate	<=2	Susceptible
CR-697	SAMN34420763	NextSeq 500 paired end 2x150 reads	Other	2016	Klebsiella pneumoniae	CRE	MD	8	Resistant	>8	Resistant	2	Intermediate	8	Resistant	>64	Resistant	>32	Resistant	>64	Resistant	>128	Resistant	>32	Resistant	>8	Resistant	>16	Resistant	>32	Resistant	>128	Resistant	<=0.25	Intermediate	0.5	Intermediate	8	Resistant	2	Resistant	2	Susceptible	4	Susceptible	8	Intermediate	>32	Resistant
CR-698	SAMN34420764	NextSeq 500 paired end 2x150 reads	Respiratory	2016	Klebsiella pneumoniae	CRE	MD	2	Intermediate	8	Resistant	4	Resistant	2	Intermediate	>64	Resistant	8	Susceptible-Dose Dependent	>64	Resistant	>128	Resistant	>32	Resistant	>8	Resistant	16	Intermediate	>32	Resistant	>128	Resistant	<=0.25	Intermediate	0.5	Intermediate	>8	Resistant	>8	Resistant	32	Intermediate	1	Susceptible	16	Resistant	4	Susceptible
CR-700	SAMN34420765	NextSeq 500 paired end 2x150 reads	Urine	2016	Escherichia coli	CRE	MD	0.25	Susceptible	4	Resistant	1	Susceptible	0.25	Susceptible	>64	Resistant	8	Susceptible-Dose Dependent	>64	Resistant	>128	Resistant	>32	Resistant	>8	Resistant	>16	Resistant	>32	Resistant	>128	Resistant	<=0.25	Intermediate	0.5	Intermediate	>8	Resistant	>8	Resistant	<=1	Susceptible	>16	Resistant	2	Susceptible	<=2	Susceptible
CR-702	SAMN34420766	NextSeq 500 paired end 2x150 reads	Other	2016	Klebsiella pneumoniae	CRE	MD	2	Intermediate	4	Resistant	4	Resistant	4	Resistant	>64	Resistant	>32	Resistant	>64	Resistant	128	Resistant	>32	Resistant	>8	Resistant	16	Intermediate	>32	Resistant	>128	Resistant	<=0.25	Intermediate	0.5	Intermediate	>8	Resistant	>8	Resistant	<=1	Susceptible	<=0.25	Susceptible	4	Susceptible	<=2	Susceptible
CR-704	SAMN34420767	NextSeq 500 paired end 2x150 reads	Urine	2016	Klebsiella pneumoniae	CRE	PA	8	Resistant	>8	Resistant	8	Resistant	>8	Resistant	>64	Resistant	>32	Resistant	>64	Resistant	>128	Resistant	>32	Resistant	>8	Resistant	>16	Resistant	>32	Resistant	>128	Resistant	<=0.25	Intermediate	0.5	Intermediate	>8	Resistant	>8	Resistant	2	Susceptible	2	Susceptible	8	Intermediate	<=2	Susceptible
CR-705	SAMN34420768	NextSeq 500 paired end 2x150 reads	Urine	2016	Klebsiella pneumoniae	CRE	PA	8	Resistant	>8	Resistant	16	Resistant	>8	Resistant	>64	Resistant	>32	Resistant	64	Resistant	>128	Resistant	>32	Resistant	>8	Resistant	>16	Resistant	>32	Resistant	>128	Resistant	<=0.25	Intermediate	0.5	Intermediate	>8	Resistant	>8	Resistant	4	Susceptible	8	Intermediate	16	Resistant	4	Susceptible
CR-706	SAMN34420769	NextSeq 500 paired end 2x150 reads	Other	2016	Klebsiella pneumoniae	CRE	PA	>8	Resistant	>8	Resistant	>64	Resistant	>8	Resistant	>64	Resistant	>32	Resistant	>64	Resistant	>128	Resistant	>32	Resistant	>8	Resistant	>16	Resistant	>32	Resistant	>128	Resistant	<=0.25	Intermediate	0.5	Intermediate	>8	Resistant	>8	Resistant	2	Susceptible	4	Susceptible	16	Resistant	<=2	Susceptible
CR-707	SAMN34420770	NextSeq 500 paired end 2x150 reads	Urine	2016	Klebsiella pneumoniae	CRE	PA	8	Resistant	>8	Resistant	16	Resistant	8	Resistant	>64	Resistant	16	Resistant	32	Resistant	32	Resistant	>32	Resistant	>8	Resistant	>16	Resistant	>32	Resistant	>128	Resistant	>8	Resistant	>8	Resistant	>8	Resistant	>8	Resistant	<=1	Susceptible	16	Resistant	2	Susceptible	<=2	Susceptible
CR-708	SAMN34420771	NextSeq 500 paired end 2x150 reads	Respiratory	2016	Klebsiella pneumoniae	CRE	PA	>8	Resistant	>8	Resistant	32	Resistant	>8	Resistant	>64	Resistant	>32	Resistant	>64	Resistant	>128	Resistant	>32	Resistant	>8	Resistant	>16	Resistant	>32	Resistant	>128	Resistant	<=0.25	Intermediate	0.5	Intermediate	>8	Resistant	>8	Resistant	2	Susceptible	4	Susceptible	16	Resistant	8	Intermediate
CR-709	SAMN34420772	NextSeq 500 paired end 2x150 reads	Urine	2016	Klebsiella pneumoniae	CRE	PA	>8	Resistant	>8	Resistant	32	Resistant	>8	Resistant	>64	Resistant	>32	Resistant	>64	Resistant	>128	Resistant	>32	Resistant	>8	Resistant	>16	Resistant	>32	Resistant	>128	Resistant	0.5	Intermediate	0.5	Intermediate	>8	Resistant	>8	Resistant	<=1	Susceptible	2	Susceptible	16	Resistant	4	Susceptible
CR-710	SAMN34420773	MiSeq (V2) paired end 2x250 reads	Urine	2016	Klebsiella pneumoniae	CRE	IA	>8	Resistant	>8	Resistant	32	Resistant	>8	Resistant	>64	Resistant	>32	Resistant	>64	Resistant	>128	Resistant	>32	Resistant	>8	Resistant	>16	Resistant	>32	Resistant	>128	Resistant	4	Resistant	4	Resistant	>8	Resistant	>8	Resistant	8	Susceptible	8	Intermediate	16	Resistant	8	Intermediate
CR-711	SAMN34420774	NextSeq 500 paired end 2x150 reads	Blood	2016	Klebsiella pneumoniae	CRE	NY2	1	Susceptible	8	Resistant	<=0.5	Susceptible	1	Susceptible	>64	Resistant	>32	Resistant	>64	Resistant	64	Resistant	>32	Resistant	>8	Resistant	>16	Resistant	>32	Resistant	32	Intermediate	<=0.25	Intermediate	0.5	Intermediate	>8	Resistant	>8	Resistant	<=1	Susceptible	<=0.25	Susceptible	4	Susceptible	>32	Resistant
CR-712	SAMN34420775	NextSeq 500 paired end 2x150 reads	Other	2016	Enterobacter cloacae complex	CRE	NY2	8	Resistant	>8	Resistant	16	Resistant	8	Resistant	>64	Resistant	4	Susceptible-Dose Dependent	>64	Resistant	>128	Resistant	>32	Resistant	>8	Resistant	>16	Resistant	>32	Resistant	128	Resistant	1	Intermediate	1	Intermediate	<=0.25	Susceptible	<=0.12	Susceptible	<=1	Susceptible	<=0.25	Susceptible	<=0.5	Susceptible	<=2	Susceptible
CR-715	SAMN34420776	NextSeq 500 paired end 2x150 reads	Urine	2016	Enterobacter cloacae complex	CRE	NY2	0.25	Susceptible	2	Resistant	<=0.5	Susceptible	0.25	Susceptible	32	Resistant	<=0.5	Susceptible	64	Resistant	32	Resistant	32	Resistant	>8	Resistant	>16	Resistant	>32	Resistant	16	Susceptible	>8	Resistant	>8	Resistant	<=0.25	Susceptible	<=0.12	Susceptible	<=1	Susceptible	<=0.25	Susceptible	<=0.5	Susceptible	4	Susceptible
CR-719	SAMN34420777	NextSeq 500 paired end 2x150 reads	Blood	2016	Klebsiella pneumoniae	CRE	NC	8	Resistant	>8	Resistant	2	Intermediate	>8	Resistant	>64	Resistant	>32	Resistant	>64	Resistant	>128	Resistant	>32	Resistant	>8	Resistant	>16	Resistant	>32	Resistant	>128	Resistant	1	Intermediate	1	Intermediate	>8	Resistant	>8	Resistant	2	Susceptible	>16	Resistant	16	Resistant	16	Resistant
CS-1001	SAMN34420778	NextSeq 500 paired end 2x150 reads	Urine	2015	Klebsiella pneumoniae	CSE	NY1	<=0.12	Susceptible	<=0.12	Susceptible	<=0.5	Susceptible	<=0.12	Susceptible	<=2	Susceptible	<=0.5	Susceptible	<=0.5	Susceptible	<=1	Susceptible	<=1	Susceptible	4	Intermediate	<=2	Susceptible	8	Susceptible	<=4	Susceptible	<=0.25	Intermediate	0.5	Intermediate	<=0.25	Susceptible	<=0.12	Susceptible	<=1	Susceptible	<=0.25	Susceptible	<=0.5	Susceptible	<=2	Susceptible
CS-1008	SAMN34420779	NextSeq 500 paired end 2x150 reads	Urine	2015	Klebsiella pneumoniae	CSE	NM	<=0.12	Susceptible	<=0.12	Susceptible	<=0.5	Susceptible	<=0.12	Susceptible	<=2	Susceptible	<=0.5	Susceptible	<=0.5	Susceptible	<=1	Susceptible	<=1	Susceptible	2	Susceptible	<=2	Susceptible	32	Resistant	<=4	Susceptible	<=0.25	Intermediate	0.5	Intermediate	<=0.25	Susceptible	<=0.12	Susceptible	<=1	Susceptible	<=0.25	Susceptible	<=0.5	Susceptible	<=2	Susceptible
CS-1011	SAMN34420780	NextSeq 500 paired end 2x150 reads	Urine	2015	Klebsiella pneumoniae	CSE	NM	<=0.12	Susceptible	<=0.12	Susceptible	<=0.5	Susceptible	<=0.12	Susceptible	<=2	Susceptible	<=0.5	Susceptible	<=0.5	Susceptible	<=1	Susceptible	<=1	Susceptible	<=1	Susceptible	<=2	Susceptible	16	Intermediate	<=4	Susceptible	<=0.25	Intermediate	0.5	Intermediate	<=0.25	Susceptible	<=0.12	Susceptible	2	Susceptible	0.5	Susceptible	<=0.5	Susceptible	<=2	Susceptible
CS-1012	SAMN34420781	NextSeq 500 paired end 2x150 reads	Urine	2015	Klebsiella pneumoniae	CSE	NM	<=0.12	Susceptible	<=0.12	Susceptible	<=0.5	Susceptible	<=0.12	Susceptible	<=2	Susceptible	<=0.5	Susceptible	<=0.5	Susceptible	<=1	Susceptible	<=1	Susceptible	2	Susceptible	8	Susceptible	16	Intermediate	<=4	Susceptible	0.5	Intermediate	1	Intermediate	0.5	Intermediate	0.5	Susceptible	<=1	Susceptible	<=0.25	Susceptible	<=0.5	Susceptible	<=2	Susceptible
CS-1021	SAMN34420782	NextSeq 500 paired end 2x150 reads	Other	2015	Enterobacter cloacae complex	CSE	WA	<=0.12	Susceptible	<=0.12	Susceptible	<=0.5	Susceptible	<=0.12	Susceptible	<=2	Susceptible	<=0.5	Susceptible	<=0.5	Susceptible	<=1	Susceptible	<=1	Susceptible	8	Resistant	<=2	Susceptible	2	Susceptible	<=4	Susceptible	<=0.25	Intermediate	0.5	Intermediate	<=0.25	Susceptible	<=0.12	Susceptible	2	Susceptible	<=0.25	Susceptible	<=0.5	Susceptible	<=2	Susceptible
CS-1023	SAMN34420783	NextSeq 500 paired end 2x150 reads	Other	2015	Klebsiella pneumoniae	CSE	WA	<=0.12	Susceptible	<=0.12	Susceptible	<=0.5	Susceptible	<=0.12	Susceptible	<=2	Susceptible	<=0.5	Susceptible	<=0.5	Susceptible	<=1	Susceptible	<=1	Susceptible	2	Susceptible	4	Susceptible	16	Intermediate	<=4	Susceptible	<=0.25	Intermediate	0.5	Intermediate	<=0.25	Susceptible	<=0.12	Susceptible	<=1	Susceptible	<=0.25	Susceptible	<=0.5	Susceptible	<=2	Susceptible
CS-1027	SAMN34420784	NextSeq 500 paired end 2x150 reads	Blood	2016	Escherichia coli	CSE	MD	<=0.12	Susceptible	<=0.12	Susceptible	<=0.5	Susceptible	<=0.12	Susceptible	<=2	Susceptible	2	Susceptible	16	Resistant	2	Susceptible	8	Resistant	>8	Resistant	8	Susceptible	>32	Resistant	<=4	Susceptible	<=0.25	Intermediate	0.5	Intermediate	>8	Resistant	8	Resistant	<=1	Susceptible	0.5	Susceptible	<=0.5	Susceptible	>32	Resistant
CS-1028	SAMN34420785	NextSeq 500 paired end 2x150 reads	Blood	2016	Klebsiella pneumoniae	CSE	MD	<=0.12	Susceptible	<=0.12	Susceptible	<=0.5	Susceptible	<=0.12	Susceptible	>64	Resistant	4	Susceptible-Dose Dependent	64	Resistant	128	Resistant	>32	Resistant	>8	Resistant	<=2	Susceptible	>32	Resistant	>128	Resistant	<=0.25	Intermediate	0.5	Intermediate	1	Resistant	1	Intermediate	<=1	Susceptible	<=0.25	Susceptible	<=0.5	Susceptible	<=2	Susceptible
CS-1029	SAMN34420786	NextSeq 500 paired end 2x150 reads	Urine	2016	Citrobacter freundii complex	CSE	MD	<=0.12	Susceptible	0.25	Susceptible	1	Susceptible	<=0.12	Susceptible	>64	Resistant	4	Susceptible-Dose Dependent	>64	Resistant	>128	Resistant	>32	Resistant	>8	Resistant	>16	Resistant	>32	Resistant	>128	Resistant	<=0.25	Intermediate	0.5	Intermediate	4	Resistant	2	Resistant	<=1	Susceptible	<=0.25	Susceptible	2	Susceptible	>32	Resistant
CS-1032	SAMN34420787	NextSeq 500 paired end 2x150 reads	Other	2016	Klebsiella pneumoniae	CSE	MD	<=0.12	Susceptible	<=0.12	Susceptible	<=0.5	Susceptible	<=0.12	Susceptible	<=2	Susceptible	<=0.5	Susceptible	<=0.5	Susceptible	<=1	Susceptible	<=1	Susceptible	2	Susceptible	4	Susceptible	32	Resistant	<=4	Susceptible	<=0.25	Intermediate	1	Intermediate	<=0.25	Susceptible	<=0.12	Susceptible	<=1	Susceptible	<=0.25	Susceptible	<=0.5	Susceptible	<=2	Susceptible
CS-1034	SAMN34420788	NextSeq 500 paired end 2x150 reads	Blood	2016	Klebsiella pneumoniae	CSE	MD	<=0.12	Susceptible	<=0.12	Susceptible	<=0.5	Susceptible	<=0.12	Susceptible	<=2	Susceptible	<=0.5	Susceptible	<=0.5	Susceptible	<=1	Susceptible	<=1	Susceptible	4	Intermediate	4	Susceptible	>32	Resistant	<=4	Susceptible	8	Resistant	4	Resistant	<=0.25	Susceptible	<=0.12	Susceptible	2	Susceptible	<=0.25	Susceptible	<=0.5	Susceptible	>32	Resistant
CS-1037	SAMN34420789	NextSeq 500 paired end 2x150 reads	Urine	2016	Klebsiella aerogenes	CSE	MD	0.25	Susceptible	<=0.12	Susceptible	1	Susceptible	<=0.12	Susceptible	<=2	Susceptible	<=0.5	Susceptible	<=0.5	Susceptible	<=1	Susceptible	<=1	Susceptible	>8	Resistant	>16	Resistant	32	Resistant	<=4	Susceptible	<=0.25	Intermediate	0.5	Intermediate	<=0.25	Susceptible	<=0.12	Susceptible	<=1	Susceptible	0.5	Susceptible	1	Susceptible	<=2	Susceptible
CS-1040	SAMN34420790	NextSeq 500 paired end 2x150 reads	Blood	2016	Klebsiella pneumoniae	CSE	PA	<=0.12	Susceptible	<=0.12	Susceptible	<=0.5	Susceptible	<=0.12	Susceptible	<=2	Susceptible	<=0.5	Susceptible	<=0.5	Susceptible	<=1	Susceptible	<=1	Susceptible	2	Susceptible	8	Susceptible	>32	Resistant	<=4	Susceptible	1	Intermediate	1	Intermediate	<=0.25	Susceptible	<=0.12	Susceptible	<=1	Susceptible	<=0.25	Susceptible	<=0.5	Susceptible	<=2	Susceptible
CS-1043	SAMN34420791	NextSeq 500 paired end 2x150 reads	Blood	2016	Escherichia coli	CSE	PA	<=0.12	Susceptible	<=0.12	Susceptible	<=0.5	Susceptible	<=0.12	Susceptible	<=2	Susceptible	<=0.5	Susceptible	<=0.5	Susceptible	<=1	Susceptible	<=1	Susceptible	2	Susceptible	4	Susceptible	2	Susceptible	<=4	Susceptible	<=0.25	Intermediate	0.5	Intermediate	<=0.25	Susceptible	<=0.12	Susceptible	4	Susceptible	1	Susceptible	1	Susceptible	<=2	Susceptible
CS-1044	SAMN34420792	NextSeq 500 paired end 2x150 reads	Blood	2016	Klebsiella pneumoniae	CSE	PA	<=0.12	Susceptible	<=0.12	Susceptible	<=0.5	Susceptible	<=0.12	Susceptible	<=2	Susceptible	<=0.5	Susceptible	<=0.5	Susceptible	<=1	Susceptible	<=1	Susceptible	2	Susceptible	4	Susceptible	>32	Resistant	<=4	Susceptible	<=0.25	Intermediate	0.5	Intermediate	<=0.25	Susceptible	<=0.12	Susceptible	2	Susceptible	<=0.25	Susceptible	<=0.5	Susceptible	<=2	Susceptible
CS-1049	SAMN34420793	NextSeq 500 paired end 2x150 reads	Blood	2016	Klebsiella pneumoniae	CSE	PA	<=0.12	Susceptible	<=0.12	Susceptible	<=0.5	Susceptible	<=0.12	Susceptible	<=2	Susceptible	<=0.5	Susceptible	<=0.5	Susceptible	<=1	Susceptible	<=1	Susceptible	<=1	Susceptible	4	Susceptible	>32	Resistant	<=4	Susceptible	<=0.25	Intermediate	0.5	Intermediate	<=0.25	Susceptible	0.25	Susceptible	<=1	Susceptible	<=0.25	Susceptible	<=0.5	Susceptible	<=2	Susceptible
CS-1058	SAMN34420794	NextSeq 500 paired end 2x150 reads	Urine	2016	Klebsiella pneumoniae	CSE	IA	<=0.12	Susceptible	<=0.12	Susceptible	<=0.5	Susceptible	<=0.12	Susceptible	<=2	Susceptible	<=0.5	Susceptible	<=0.5	Susceptible	<=1	Susceptible	<=1	Susceptible	2	Susceptible	4	Susceptible	>32	Resistant	<=4	Susceptible	<=0.25	Intermediate	0.5	Intermediate	<=0.25	Susceptible	<=0.12	Susceptible	<=1	Susceptible	<=0.25	Susceptible	<=0.5	Susceptible	<=2	Susceptible
CS-1063	SAMN34420795	NextSeq 500 paired end 2x150 reads	Blood	2016	Enterobacter cloacae complex	CSE	NY2	<=0.12	Susceptible	<=0.12	Susceptible	<=0.5	Susceptible	<=0.12	Susceptible	<=2	Susceptible	<=0.5	Susceptible	<=0.5	Susceptible	<=1	Susceptible	<=1	Susceptible	>8	Resistant	>16	Resistant	>32	Resistant	<=4	Susceptible	<=0.25	Intermediate	0.5	Intermediate	<=0.25	Susceptible	<=0.12	Susceptible	<=1	Susceptible	<=0.25	Susceptible	<=0.5	Susceptible	<=2	Susceptible
CS-1067	SAMN34420796	NextSeq 500 paired end 2x150 reads	Urine	2016	Klebsiella pneumoniae	CSE	NY2	<=0.12	Susceptible	<=0.12	Susceptible	<=0.5	Susceptible	<=0.12	Susceptible	<=2	Susceptible	<=0.5	Susceptible	<=0.5	Susceptible	<=1	Susceptible	<=1	Susceptible	2	Susceptible	4	Susceptible	32	Resistant	<=4	Susceptible	<=0.25	Intermediate	0.5	Intermediate	<=0.25	Susceptible	<=0.12	Susceptible	<=1	Susceptible	<=0.25	Susceptible	<=0.5	Susceptible	<=2	Susceptible
CS-1068	SAMN34420797	NextSeq 500 paired end 2x150 reads	Blood	2016	Escherichia coli	CSE	NY2	<=0.12	Susceptible	<=0.12	Susceptible	<=0.5	Susceptible	<=0.12	Susceptible	16	Resistant	8	Susceptible-Dose Dependent	>64	Resistant	8	Intermediate	>32	Resistant	>8	Resistant	8	Susceptible	>32	Resistant	<=4	Susceptible	<=0.25	Intermediate	0.5	Intermediate	>8	Resistant	>8	Resistant	8	Susceptible	0.5	Susceptible	1	Susceptible	>32	Resistant
CS-1069	SAMN34420798	NextSeq 500 paired end 2x150 reads	Urine	2016	Klebsiella pneumoniae	CSE	NY2	<=0.12	Susceptible	<=0.12	Susceptible	<=0.5	Susceptible	<=0.12	Susceptible	16	Resistant	>32	Resistant	>64	Resistant	32	Resistant	>32	Resistant	>8	Resistant	4	Susceptible	>32	Resistant	<=4	Susceptible	<=0.25	Intermediate	0.5	Intermediate	0.5	Intermediate	1	Intermediate	<=1	Susceptible	<=0.25	Susceptible	<=0.5	Susceptible	>32	Resistant
CS-1072	SAMN34420799	NextSeq 500 paired end 2x150 reads	Blood	2016	Enterobacter cloacae complex	CSE	NY2	<=0.12	Susceptible	0.5	Susceptible	<=0.5	Susceptible	<=0.12	Susceptible	64	Resistant	<=0.5	Susceptible	>64	Resistant	128	Resistant	>32	Resistant	>8	Resistant	>16	Resistant	>32	Resistant	128	Resistant	>8	Resistant	>8	Resistant	<=0.25	Susceptible	0.25	Susceptible	<=1	Susceptible	<=0.25	Susceptible	<=0.5	Susceptible	<=2	Susceptible
CS-1075	SAMN34420800	NextSeq 500 paired end 2x150 reads	Respiratory	2016	Enterobacter cloacae complex	CSE	NC	<=0.12	Susceptible	<=0.12	Susceptible	<=0.5	Susceptible	<=0.12	Susceptible	<=2	Susceptible	<=0.5	Susceptible	<=0.5	Susceptible	<=1	Susceptible	<=1	Susceptible	>8	Resistant	8	Susceptible	4	Susceptible	<=4	Susceptible	<=0.25	Intermediate	0.5	Intermediate	<=0.25	Susceptible	<=0.12	Susceptible	<=1	Susceptible	<=0.25	Susceptible	<=0.5	Susceptible	<=2	Susceptible
CS-1078	SAMN34420801	NextSeq 500 paired end 2x150 reads	Urine	2016	Klebsiella aerogenes	CSE	NC	<=0.12	Susceptible	<=0.12	Susceptible	<=0.5	Susceptible	<=0.12	Susceptible	<=2	Susceptible	<=0.5	Susceptible	<=0.5	Susceptible	<=1	Susceptible	<=1	Susceptible	8	Resistant	>16	Resistant	>32	Resistant	<=4	Susceptible	<=0.25	Intermediate	0.5	Intermediate	<=0.25	Susceptible	<=0.12	Susceptible	<=1	Susceptible	<=0.25	Susceptible	<=0.5	Susceptible	4	Susceptible
CS-1079	SAMN34420802	NextSeq 500 paired end 2x150 reads	Urine	2016	Klebsiella pneumoniae	CSE	NC	<=0.12	Susceptible	<=0.12	Susceptible	1	Susceptible	<=0.12	Susceptible	4	Susceptible	<=0.5	Susceptible	<=0.5	Susceptible	<=1	Susceptible	<=1	Susceptible	2	Susceptible	<=2	Susceptible	32	Resistant	<=4	Susceptible	<=0.25	Intermediate	0.5	Intermediate	0.5	Intermediate	<=0.12	Susceptible	<=1	Susceptible	<=0.25	Susceptible	<=0.5	Susceptible	4	Susceptible
CS-1081	SAMN34420803	NextSeq 500 paired end 2x150 reads	Other	2016	Enterobacter cloacae complex	CSE	NC	<=0.12	Susceptible	<=0.12	Susceptible	<=0.5	Susceptible	<=0.12	Susceptible	8	Intermediate	<=0.5	Susceptible	1	Susceptible	<=1	Susceptible	<=1	Susceptible	>8	Resistant	>16	Resistant	32	Resistant	<=4	Susceptible	<=0.25	Intermediate	0.5	Intermediate	<=0.25	Susceptible	<=0.12	Susceptible	<=1	Susceptible	<=0.25	Susceptible	<=0.5	Susceptible	<=2	Susceptible
CS-1082	SAMN34420804	NextSeq 500 paired end 2x150 reads	Respiratory	2016	Klebsiella pneumoniae	CSE	NC	<=0.12	Susceptible	<=0.12	Susceptible	1	Susceptible	<=0.12	Susceptible	<=2	Susceptible	<=0.5	Susceptible	<=0.5	Susceptible	<=1	Susceptible	<=1	Susceptible	4	Intermediate	4	Susceptible	>32	Resistant	<=4	Susceptible	<=0.25	Intermediate	0.5	Intermediate	<=0.25	Susceptible	<=0.12	Susceptible	<=1	Susceptible	<=0.25	Susceptible	<=0.5	Susceptible	4	Susceptible
CS-1083	SAMN34420805	NextSeq 500 paired end 2x150 reads	Blood	2016	Enterobacter cloacae complex	CSE	NC	<=0.12	Susceptible	<=0.12	Susceptible	<=0.5	Susceptible	<=0.12	Susceptible	<=2	Susceptible	<=0.5	Susceptible	<=0.5	Susceptible	2	Susceptible	<=1	Susceptible	>8	Resistant	>16	Resistant	>32	Resistant	<=4	Susceptible	<=0.25	Intermediate	0.5	Intermediate	<=0.25	Susceptible	<=0.12	Susceptible	<=1	Susceptible	<=0.25	Susceptible	<=0.5	Susceptible	<=2	Susceptible
CS-1088	SAMN34420806	NextSeq 500 paired end 2x150 reads	Urine	2016	Escherichia coli	CSE	NY1	<=0.12	Susceptible	<=0.12	Susceptible	<=0.5	Susceptible	<=0.12	Susceptible	<=2	Susceptible	<=0.5	Susceptible	<=0.5	Susceptible	<=1	Susceptible	<=1	Susceptible	8	Resistant	8	Susceptible	>32	Resistant	<=4	Susceptible	0.5	Intermediate	0.5	Intermediate	<=0.25	Susceptible	<=0.12	Susceptible	4	Susceptible	0.5	Susceptible	<=0.5	Susceptible	>32	Resistant
CS-1089	SAMN34420807	NextSeq 500 paired end 2x150 reads	Urine	2016	Klebsiella pneumoniae	CSE	NY1	<=0.12	Susceptible	<=0.12	Susceptible	<=0.5	Susceptible	<=0.12	Susceptible	<=2	Susceptible	<=0.5	Susceptible	<=0.5	Susceptible	<=1	Susceptible	<=1	Susceptible	8	Resistant	4	Susceptible	>32	Resistant	<=4	Susceptible	<=0.25	Intermediate	0.5	Intermediate	<=0.25	Susceptible	<=0.12	Susceptible	<=1	Susceptible	<=0.25	Susceptible	<=0.5	Susceptible	<=2	Susceptible
CS-1094	SAMN34420808	NextSeq 500 paired end 2x150 reads	Urine	2016	Klebsiella pneumoniae	CSE	NY1	<=0.12	Susceptible	<=0.12	Susceptible	1	Susceptible	<=0.12	Susceptible	<=2	Susceptible	<=0.5	Susceptible	<=0.5	Susceptible	<=1	Susceptible	<=1	Susceptible	2	Susceptible	<=2	Susceptible	32	Resistant	<=4	Susceptible	<=0.25	Intermediate	0.5	Intermediate	>8	Resistant	>8	Resistant	<=1	Susceptible	<=0.25	Susceptible	<=0.5	Susceptible	<=2	Susceptible
CS-1097	SAMN34420809	NextSeq 500 paired end 2x150 reads	Urine	2016	Klebsiella pneumoniae	CSE	NY1	<=0.12	Susceptible	<=0.12	Susceptible	<=0.5	Susceptible	<=0.12	Susceptible	<=2	Susceptible	<=0.5	Susceptible	<=0.5	Susceptible	<=1	Susceptible	<=1	Susceptible	2	Susceptible	4	Susceptible	>32	Resistant	<=4	Susceptible	0.5	Intermediate	0.5	Intermediate	<=0.25	Susceptible	<=0.12	Susceptible	<=1	Susceptible	<=0.25	Susceptible	<=0.5	Susceptible	<=2	Susceptible
CS-1098	SAMN34420810	NextSeq 500 paired end 2x150 reads	Urine	2016	Klebsiella pneumoniae	CSE	NY1	<=0.12	Susceptible	<=0.12	Susceptible	<=0.5	Susceptible	<=0.12	Susceptible	<=2	Susceptible	<=0.5	Susceptible	<=0.5	Susceptible	<=1	Susceptible	<=1	Susceptible	4	Intermediate	4	Susceptible	>32	Resistant	8	Susceptible	<=0.25	Intermediate	0.5	Intermediate	<=0.25	Susceptible	<=0.12	Susceptible	2	Susceptible	<=0.25	Susceptible	<=0.5	Susceptible	<=2	Susceptible
CS-1099	SAMN34420811	NextSeq 500 paired end 2x150 reads	Urine	2016	Escherichia coli	CSE	NM	<=0.12	Susceptible	<=0.12	Susceptible	<=0.5	Susceptible	<=0.12	Susceptible	<=2	Susceptible	<=0.5	Susceptible	<=0.5	Susceptible	<=1	Susceptible	<=1	Susceptible	>8	Resistant	8	Susceptible	>32	Resistant	8	Susceptible	<=0.25	Intermediate	0.5	Intermediate	<=0.25	Susceptible	0.25	Susceptible	4	Susceptible	0.5	Susceptible	1	Susceptible	4	Susceptible
CS-1112	SAMN34420812	NextSeq 500 paired end 2x150 reads	Other	2016	Klebsiella pneumoniae	CSE	WA	<=0.12	Susceptible	<=0.12	Susceptible	<=0.5	Susceptible	<=0.12	Susceptible	<=2	Susceptible	<=0.5	Susceptible	<=0.5	Susceptible	<=1	Susceptible	<=1	Susceptible	2	Susceptible	4	Susceptible	32	Resistant	<=4	Susceptible	<=0.25	Intermediate	0.5	Intermediate	<=0.25	Susceptible	<=0.12	Susceptible	<=1	Susceptible	<=0.25	Susceptible	<=0.5	Susceptible	<=2	Susceptible
CS-1115	SAMN34420813	NextSeq 500 paired end 2x150 reads	Other	2016	Klebsiella pneumoniae	CSE	WA	<=0.12	Susceptible	<=0.12	Susceptible	<=0.5	Susceptible	<=0.12	Susceptible	<=2	Susceptible	<=0.5	Susceptible	<=0.5	Susceptible	<=1	Susceptible	<=1	Susceptible	2	Susceptible	8	Susceptible	32	Resistant	<=4	Susceptible	<=0.25	Intermediate	0.5	Intermediate	1	Resistant	1	Intermediate	<=1	Susceptible	<=0.25	Susceptible	<=0.5	Susceptible	4	Susceptible
CS-1119	SAMN34420814	NextSeq 500 paired end 2x150 reads	Respiratory	2016	Klebsiella pneumoniae	CSE	WA	<=0.12	Susceptible	<=0.12	Susceptible	<=0.5	Susceptible	<=0.12	Susceptible	<=2	Susceptible	<=0.5	Susceptible	<=0.5	Susceptible	<=1	Susceptible	<=1	Susceptible	2	Susceptible	8	Susceptible	>32	Resistant	<=4	Susceptible	<=0.25	Intermediate	0.5	Intermediate	<=0.25	Susceptible	<=0.12	Susceptible	<=1	Susceptible	<=0.25	Susceptible	<=0.5	Susceptible	<=2	Susceptible
CS-1120	SAMN34420815	NextSeq 500 paired end 2x150 reads	Respiratory	2016	Klebsiella pneumoniae	CSE	WA	<=0.12	Susceptible	<=0.12	Susceptible	<=0.5	Susceptible	<=0.12	Susceptible	<=2	Susceptible	<=0.5	Susceptible	<=0.5	Susceptible	<=1	Susceptible	<=1	Susceptible	2	Susceptible	4	Susceptible	>32	Resistant	<=4	Susceptible	<=0.25	Intermediate	0.5	Intermediate	<=0.25	Susceptible	<=0.12	Susceptible	<=1	Susceptible	<=0.25	Susceptible	<=0.5	Susceptible	<=2	Susceptible
CS-1123	SAMN34420816	NextSeq 500 paired end 2x150 reads	Blood	2016	Enterobacter cloacae complex	CSE	MD	<=0.12	Susceptible	<=0.12	Susceptible	<=0.5	Susceptible	<=0.12	Susceptible	>64	Resistant	>32	Resistant	>64	Resistant	32	Resistant	>32	Resistant	>8	Resistant	8	Susceptible	>32	Resistant	16	Susceptible	0.5	Intermediate	0.5	Intermediate	8	Resistant	2	Resistant	2	Susceptible	16	Resistant	16	Resistant	<=2	Susceptible
CS-1126	SAMN34420817	NextSeq 500 paired end 2x150 reads	Other	2016	Citrobacter freundii complex	CSE	MD	<=0.12	Susceptible	<=0.12	Susceptible	<=0.5	Susceptible	<=0.12	Susceptible	<=2	Susceptible	<=0.5	Susceptible	<=0.5	Susceptible	<=1	Susceptible	<=1	Susceptible	>8	Resistant	>16	Resistant	>32	Resistant	<=4	Susceptible	0.5	Intermediate	0.5	Intermediate	<=0.25	Susceptible	0.5	Susceptible	4	Susceptible	>16	Resistant	4	Susceptible	>32	Resistant
CS-1128	SAMN34420818	NextSeq 500 paired end 2x150 reads	Urine	2016	Klebsiella pneumoniae	CSE	MD	0.25	Susceptible	<=0.12	Susceptible	<=0.5	Susceptible	<=0.12	Susceptible	>64	Resistant	>32	Resistant	>64	Resistant	>128	Resistant	>32	Resistant	>8	Resistant	>16	Resistant	>32	Resistant	>128	Resistant	8	Resistant	8	Resistant	>8	Resistant	>8	Resistant	4	Susceptible	<=0.25	Susceptible	8	Intermediate	4	Susceptible
CS-1129	SAMN34420819	NextSeq 500 paired end 2x150 reads	Urine	2016	Enterobacter cloacae complex	CSE	MD	<=0.12	Susceptible	<=0.12	Susceptible	<=0.5	Susceptible	<=0.12	Susceptible	<=2	Susceptible	<=0.5	Susceptible	<=0.5	Susceptible	<=1	Susceptible	<=1	Susceptible	>8	Resistant	>16	Resistant	16	Intermediate	<=4	Susceptible	>8	Resistant	>8	Resistant	<=0.25	Susceptible	<=0.12	Susceptible	<=1	Susceptible	<=0.25	Susceptible	<=0.5	Susceptible	<=2	Susceptible
CS-1131	SAMN34420820	NextSeq 500 paired end 2x150 reads	Other	2016	Klebsiella pneumoniae	CSE	MD	<=0.12	Susceptible	<=0.12	Susceptible	<=0.5	Susceptible	<=0.12	Susceptible	<=2	Susceptible	<=0.5	Susceptible	<=0.5	Susceptible	<=1	Susceptible	<=1	Susceptible	2	Susceptible	4	Susceptible	32	Resistant	<=4	Susceptible	0.5	Intermediate	1	Intermediate	<=0.25	Susceptible	<=0.12	Susceptible	<=1	Susceptible	<=0.25	Susceptible	<=0.5	Susceptible	<=2	Susceptible
CS-1132	SAMN34420821	NextSeq 500 paired end 2x150 reads	Other	2016	Enterobacter cloacae complex	CSE	MD	<=0.12	Susceptible	<=0.12	Susceptible	<=0.5	Susceptible	<=0.12	Susceptible	<=2	Susceptible	<=0.5	Susceptible	<=0.5	Susceptible	<=1	Susceptible	<=1	Susceptible	>8	Resistant	>16	Resistant	16	Intermediate	<=4	Susceptible	>8	Resistant	>8	Resistant	<=0.25	Susceptible	<=0.12	Susceptible	<=1	Susceptible	<=0.25	Susceptible	<=0.5	Susceptible	<=2	Susceptible
CS-1134	SAMN34420822	NextSeq 500 paired end 2x150 reads	Blood	2016	Enterobacter cloacae complex	CSE	MD	<=0.12	Susceptible	<=0.12	Susceptible	<=0.5	Susceptible	<=0.12	Susceptible	<=2	Susceptible	<=0.5	Susceptible	<=0.5	Susceptible	<=1	Susceptible	<=1	Susceptible	>8	Resistant	>16	Resistant	>32	Resistant	<=4	Susceptible	>8	Resistant	>8	Resistant	<=0.25	Susceptible	<=0.12	Susceptible	<=1	Susceptible	<=0.25	Susceptible	<=0.5	Susceptible	<=2	Susceptible
CS-1135	SAMN34420823	NextSeq 500 paired end 2x150 reads	Blood	2016	Klebsiella pneumoniae	CSE	PA	<=0.12	Susceptible	<=0.12	Susceptible	<=0.5	Susceptible	<=0.12	Susceptible	<=2	Susceptible	<=0.5	Susceptible	<=0.5	Susceptible	<=1	Susceptible	<=1	Susceptible	2	Susceptible	4	Susceptible	32	Resistant	<=4	Susceptible	0.5	Intermediate	0.5	Intermediate	<=0.25	Susceptible	<=0.12	Susceptible	<=1	Susceptible	<=0.25	Susceptible	<=0.5	Susceptible	<=2	Susceptible
CS-1141	SAMN34420824	NextSeq 500 paired end 2x150 reads	Urine	2016	Klebsiella pneumoniae	CSE	PA	<=0.12	Susceptible	<=0.12	Susceptible	<=0.5	Susceptible	<=0.12	Susceptible	<=2	Susceptible	<=0.5	Susceptible	<=0.5	Susceptible	<=1	Susceptible	<=1	Susceptible	2	Susceptible	4	Susceptible	>32	Resistant	8	Susceptible	0.5	Intermediate	1	Intermediate	<=0.25	Susceptible	<=0.12	Susceptible	2	Susceptible	<=0.25	Susceptible	<=0.5	Susceptible	<=2	Susceptible
CS-1142	SAMN34420825	NextSeq 500 paired end 2x150 reads	Respiratory	2016	Klebsiella pneumoniae	CSE	PA	<=0.12	Susceptible	<=0.12	Susceptible	<=0.5	Susceptible	<=0.12	Susceptible	32	Resistant	>32	Resistant	>64	Resistant	32	Resistant	>32	Resistant	>8	Resistant	<=2	Susceptible	>32	Resistant	8	Susceptible	0.5	Intermediate	0.5	Intermediate	2	Resistant	0.5	Susceptible	2	Susceptible	<=0.25	Susceptible	8	Intermediate	>32	Resistant
CS-1143	SAMN34420826	NextSeq 500 paired end 2x150 reads	Urine	2016	Klebsiella pneumoniae	CSE	PA	<=0.12	Susceptible	<=0.12	Susceptible	<=0.5	Susceptible	<=0.12	Susceptible	<=2	Susceptible	<=0.5	Susceptible	<=0.5	Susceptible	<=1	Susceptible	<=1	Susceptible	<=1	Susceptible	4	Susceptible	>32	Resistant	<=4	Susceptible	0.5	Intermediate	1	Intermediate	<=0.25	Susceptible	<=0.12	Susceptible	<=1	Susceptible	0.5	Susceptible	<=0.5	Susceptible	<=2	Susceptible
CS-1144	SAMN34420827	NextSeq 500 paired end 2x150 reads	Respiratory	2016	Klebsiella pneumoniae	CSE	PA	<=0.12	Susceptible	0.5	Susceptible	<=0.5	Susceptible	<=0.12	Susceptible	>64	Resistant	>32	Resistant	>64	Resistant	>128	Resistant	>32	Resistant	>8	Resistant	16	Intermediate	>32	Resistant	64	Intermediate	0.5	Intermediate	0.5	Intermediate	>8	Resistant	>8	Resistant	32	Intermediate	16	Resistant	>16	Resistant	>32	Resistant
CS-1158	SAMN34420828	NextSeq 500 paired end 2x150 reads	Urine	2016	Escherichia coli	CSE	IA	<=0.12	Susceptible	<=0.12	Susceptible	<=0.5	Susceptible	<=0.12	Susceptible	<=2	Susceptible	<=0.5	Susceptible	<=0.5	Susceptible	<=1	Susceptible	<=1	Susceptible	2	Susceptible	<=2	Susceptible	4	Susceptible	<=4	Susceptible	0.5	Intermediate	0.5	Intermediate	<=0.25	Susceptible	<=0.12	Susceptible	4	Susceptible	1	Susceptible	1	Susceptible	<=2	Susceptible
CS-1161	SAMN34420829	NextSeq 500 paired end 2x150 reads	Other	2016	Klebsiella pneumoniae	CSE	NY2	<=0.12	Susceptible	<=0.12	Susceptible	<=0.5	Susceptible	<=0.12	Susceptible	<=2	Susceptible	<=0.5	Susceptible	<=0.5	Susceptible	<=1	Susceptible	<=1	Susceptible	2	Susceptible	16	Intermediate	16	Intermediate	<=4	Susceptible	0.5	Intermediate	0.5	Intermediate	<=0.25	Susceptible	<=0.12	Susceptible	<=1	Susceptible	<=0.25	Susceptible	<=0.5	Susceptible	<=2	Susceptible
CS-1168	SAMN34420830	NextSeq 500 paired end 2x150 reads	Respiratory	2016	Klebsiella pneumoniae	CSE	NY2	<=0.12	Susceptible	<=0.12	Susceptible	<=0.5	Susceptible	<=0.12	Susceptible	<=2	Susceptible	<=0.5	Susceptible	<=0.5	Susceptible	<=1	Susceptible	<=1	Susceptible	2	Susceptible	4	Susceptible	32	Resistant	<=4	Susceptible	0.5	Intermediate	1	Intermediate	<=0.25	Susceptible	<=0.12	Susceptible	<=1	Susceptible	<=0.25	Susceptible	<=0.5	Susceptible	4	Susceptible
CS-1173	SAMN34420831	NextSeq 500 paired end 2x150 reads	Other	2016	Klebsiella pneumoniae	CSE	NC	<=0.12	Susceptible	<=0.12	Susceptible	<=0.5	Susceptible	<=0.12	Susceptible	<=2	Susceptible	<=0.5	Susceptible	<=0.5	Susceptible	<=1	Susceptible	<=1	Susceptible	4	Intermediate	4	Susceptible	32	Resistant	<=4	Susceptible	0.5	Intermediate	0.5	Intermediate	<=0.25	Susceptible	<=0.12	Susceptible	<=1	Susceptible	<=0.25	Susceptible	<=0.5	Susceptible	<=2	Susceptible
CS-1175	SAMN34420832	NextSeq 500 paired end 2x150 reads	Blood	2016	Klebsiella pneumoniae	CSE	NC	<=0.12	Susceptible	<=0.12	Susceptible	<=0.5	Susceptible	<=0.12	Susceptible	<=2	Susceptible	1	Susceptible	1	Susceptible	2	Susceptible	<=1	Susceptible	>8	Resistant	>16	Resistant	>32	Resistant	32	Intermediate	0.5	Intermediate	1	Intermediate	1	Resistant	2	Resistant	<=1	Susceptible	<=0.25	Susceptible	<=0.5	Susceptible	32	Resistant
CS-1177	SAMN34420833	NextSeq 500 paired end 2x150 reads	Other	2016	Klebsiella aerogenes	CSE	NC	<=0.12	Susceptible	<=0.12	Susceptible	1	Susceptible	<=0.12	Susceptible	<=2	Susceptible	<=0.5	Susceptible	<=0.5	Susceptible	<=1	Susceptible	<=1	Susceptible	>8	Resistant	>16	Resistant	>32	Resistant	<=4	Susceptible	0.5	Intermediate	0.5	Intermediate	<=0.25	Susceptible	<=0.12	Susceptible	2	Susceptible	<=0.25	Susceptible	<=0.5	Susceptible	<=2	Susceptible
CS-1178	SAMN34420834	NextSeq 500 paired end 2x150 reads	Urine	2016	Enterobacter cloacae complex	CSE	NC	<=0.12	Susceptible	0.5	Susceptible	<=0.5	Susceptible	<=0.12	Susceptible	32	Resistant	<=0.5	Susceptible	32	Resistant	64	Resistant	>32	Resistant	>8	Resistant	>16	Resistant	>32	Resistant	64	Intermediate	>8	Resistant	>8	Resistant	<=0.25	Susceptible	<=0.12	Susceptible	4	Susceptible	1	Susceptible	1	Susceptible	8	Intermediate
CS-1182	SAMN34420835	NextSeq 500 paired end 2x150 reads	Urine	2016	Klebsiella aerogenes	CSE	NC	<=0.12	Susceptible	<=0.12	Susceptible	<=0.5	Susceptible	<=0.12	Susceptible	<=2	Susceptible	<=0.5	Susceptible	<=0.5	Susceptible	<=1	Susceptible	<=1	Susceptible	>8	Resistant	>16	Resistant	32	Resistant	<=4	Susceptible	<=0.25	Intermediate	0.5	Intermediate	<=0.25	Susceptible	<=0.12	Susceptible	<=1	Susceptible	<=0.25	Susceptible	<=0.5	Susceptible	<=2	Susceptible
CS-1183	SAMN34420836	NextSeq 500 paired end 2x150 reads	Urine	2016	Klebsiella pneumoniae	CSE	NY1	<=0.12	Susceptible	<=0.12	Susceptible	<=0.5	Susceptible	<=0.12	Susceptible	<=2	Susceptible	<=0.5	Susceptible	<=0.5	Susceptible	<=1	Susceptible	<=1	Susceptible	2	Susceptible	<=2	Susceptible	16	Intermediate	<=4	Susceptible	0.5	Intermediate	1	Intermediate	<=0.25	Susceptible	<=0.12	Susceptible	<=1	Susceptible	<=0.25	Susceptible	<=0.5	Susceptible	<=2	Susceptible
CS-1185	SAMN34420837	NextSeq 500 paired end 2x150 reads	Urine	2016	Escherichia coli	CSE	NY1	<=0.12	Susceptible	<=0.12	Susceptible	<=0.5	Susceptible	<=0.12	Susceptible	<=2	Susceptible	<=0.5	Susceptible	<=0.5	Susceptible	<=1	Susceptible	<=1	Susceptible	4	Intermediate	4	Susceptible	>32	Resistant	<=4	Susceptible	<=0.25	Intermediate	0.5	Intermediate	>8	Resistant	>8	Resistant	2	Susceptible	>16	Resistant	8	Intermediate	>32	Resistant
CS-1186	SAMN34420838	NextSeq 500 paired end 2x150 reads	Urine	2016	Klebsiella pneumoniae	CSE	NY1	<=0.12	Susceptible	<=0.12	Susceptible	<=0.5	Susceptible	<=0.12	Susceptible	<=2	Susceptible	<=0.5	Susceptible	<=0.5	Susceptible	<=1	Susceptible	<=1	Susceptible	4	Intermediate	4	Susceptible	>32	Resistant	8	Susceptible	0.5	Intermediate	1	Intermediate	<=0.25	Susceptible	<=0.12	Susceptible	<=1	Susceptible	<=0.25	Susceptible	<=0.5	Susceptible	>32	Resistant
CS-1189	SAMN34420839	NextSeq 500 paired end 2x150 reads	Urine	2016	Klebsiella pneumoniae	CSE	NY1	<=0.12	Susceptible	<=0.12	Susceptible	<=0.5	Susceptible	<=0.12	Susceptible	<=2	Susceptible	<=0.5	Susceptible	<=0.5	Susceptible	<=1	Susceptible	<=1	Susceptible	2	Susceptible	8	Susceptible	>32	Resistant	8	Susceptible	0.5	Intermediate	1	Intermediate	<=0.25	Susceptible	<=0.12	Susceptible	<=1	Susceptible	<=0.25	Susceptible	<=0.5	Susceptible	<=2	Susceptible
CS-1190	SAMN34420840	NextSeq 500 paired end 2x150 reads	Urine	2016	Klebsiella pneumoniae	CSE	NY1	<=0.12	Susceptible	<=0.12	Susceptible	<=0.5	Susceptible	<=0.12	Susceptible	<=2	Susceptible	<=0.5	Susceptible	<=0.5	Susceptible	<=1	Susceptible	<=1	Susceptible	2	Susceptible	4	Susceptible	>32	Resistant	<=4	Susceptible	0.5	Intermediate	0.5	Intermediate	<=0.25	Susceptible	<=0.12	Susceptible	<=1	Susceptible	<=0.25	Susceptible	<=0.5	Susceptible	<=2	Susceptible
CS-1194	SAMN34420841	NextSeq 500 paired end 2x150 reads	Urine	2016	Klebsiella pneumoniae	CSE	NY1	<=0.12	Susceptible	0.5	Susceptible	<=0.5	Susceptible	<=0.12	Susceptible	>64	Resistant	>32	Resistant	>64	Resistant	128	Resistant	>32	Resistant	>8	Resistant	16	Intermediate	>32	Resistant	16	Susceptible	0.5	Intermediate	0.5	Intermediate	>8	Resistant	>8	Resistant	<=1	Susceptible	<=0.25	Susceptible	<=0.5	Susceptible	>32	Resistant
CS-1197	SAMN34420842	NextSeq 500 paired end 2x150 reads	Other	2016	Enterobacter cloacae complex	CSE	NM	<=0.12	Susceptible	<=0.12	Susceptible	<=0.5	Susceptible	<=0.12	Susceptible	<=2	Susceptible	<=0.5	Susceptible	<=0.5	Susceptible	<=1	Susceptible	<=1	Susceptible	>8	Resistant	>16	Resistant	4	Susceptible	<=4	Susceptible	>8	Resistant	>8	Resistant	<=0.25	Susceptible	<=0.12	Susceptible	4	Susceptible	1	Susceptible	<=0.5	Susceptible	<=2	Susceptible
CS-1201	SAMN34420843	NextSeq 500 paired end 2x150 reads	Other	2016	Escherichia coli	CSE	NM	<=0.12	Susceptible	<=0.12	Susceptible	<=0.5	Susceptible	<=0.12	Susceptible	<=2	Susceptible	<=0.5	Susceptible	<=0.5	Susceptible	<=1	Susceptible	<=1	Susceptible	8	Resistant	8	Susceptible	>32	Resistant	<=4	Susceptible	0.5	Intermediate	0.5	Intermediate	>8	Resistant	>8	Resistant	2	Susceptible	0.5	Susceptible	<=0.5	Susceptible	>32	Resistant
CS-1202	SAMN34420844	NextSeq 500 paired end 2x150 reads	Other	2016	Enterobacter cloacae complex	CSE	NM	<=0.12	Susceptible	<=0.12	Susceptible	<=0.5	Susceptible	<=0.12	Susceptible	<=2	Susceptible	<=0.5	Susceptible	<=0.5	Susceptible	<=1	Susceptible	<=1	Susceptible	>8	Resistant	>16	Resistant	>32	Resistant	<=4	Susceptible	0.5	Intermediate	0.5	Intermediate	<=0.25	Susceptible	<=0.12	Susceptible	8	Susceptible	1	Susceptible	2	Susceptible	<=2	Susceptible
CS-167	SAMN34420845	NextSeq 500 paired end 2x150 reads	Urine	2014	Klebsiella pneumoniae	CSE	MD	<=0.12	Susceptible	<=0.12	Susceptible	<=0.5	Susceptible	<=0.12	Susceptible	<=2	Susceptible	<=0.5	Susceptible	<=0.5	Susceptible	<=1	Susceptible	<=1	Susceptible	2	Susceptible	4	Susceptible	>32	Resistant	<=4	Susceptible	0.5	Intermediate	1	Intermediate	<=0.25	Susceptible	<=0.12	Susceptible	<=1	Susceptible	<=0.25	Susceptible	<=0.5	Susceptible	<=2	Susceptible
CS-168	SAMN34420846	MiSeq (V3) paired end 2x300 reads	Urine	2014	Klebsiella pneumoniae	CSE	MD	<=0.12	Susceptible	<=0.12	Susceptible	<=0.5	Susceptible	<=0.12	Susceptible	<=2	Susceptible	<=0.5	Susceptible	<=0.5	Susceptible	<=1	Susceptible	<=1	Susceptible	<=1	Susceptible	<=2	Susceptible	32	Resistant	<=4	Susceptible	0.5	Intermediate	1	Intermediate	<=0.25	Susceptible	<=0.12	Susceptible	<=1	Susceptible	<=0.25	Susceptible	<=0.5	Susceptible	<=2	Susceptible
CS-171	SAMN34420847	MiSeq (V3) paired end 2x300 reads	Blood	2014	Klebsiella pneumoniae	CSE	MD	<=0.12	Susceptible	1	Intermediate	<=0.5	Susceptible	<=0.12	Susceptible	<=2	Susceptible	<=0.5	Susceptible	<=0.5	Susceptible	4	Susceptible	<=1	Susceptible	>8	Resistant	16	Intermediate	>32	Resistant	8	Susceptible	N/A	N/A	1	Intermediate	>8	Resistant	>8	Resistant	8	Susceptible	0.5	Susceptible	16	Resistant	<=2	Susceptible
CS-181	SAMN34420848	MiSeq (V3) paired end 2x300 reads	Urine	2014	Klebsiella pneumoniae	CSE	PA	<=0.12	Susceptible	<=0.12	Susceptible	1	Susceptible	<=0.12	Susceptible	<=2	Susceptible	<=0.5	Susceptible	<=0.5	Susceptible	<=1	Susceptible	<=1	Susceptible	<=1	Susceptible	<=2	Susceptible	16	Intermediate	<=4	Susceptible	1	Intermediate	1	Intermediate	<=0.25	Susceptible	<=0.12	Susceptible	<=1	Susceptible	<=0.25	Susceptible	<=0.5	Susceptible	<=2	Susceptible
CS-188	SAMN34420849	MiSeq (V3) paired end 2x300 reads	Urine	2014	Klebsiella pneumoniae	CSE	IA	<=0.12	Susceptible	<=0.12	Susceptible	<=0.5	Susceptible	<=0.12	Susceptible	>64	Resistant	>32	Resistant	>64	Resistant	64	Resistant	>32	Resistant	>8	Resistant	4	Susceptible	>32	Resistant	64	Intermediate	1	Intermediate	1	Intermediate	4	Resistant	0.5	Susceptible	4	Susceptible	>16	Resistant	16	Resistant	>32	Resistant
CS-189	SAMN34420850	MiSeq (V3) paired end 2x300 reads	Respiratory	2014	Klebsiella pneumoniae	CSE	IA	<=0.12	Susceptible	<=0.12	Susceptible	<=0.5	Susceptible	<=0.12	Susceptible	<=2	Susceptible	<=0.5	Susceptible	<=0.5	Susceptible	<=1	Susceptible	<=1	Susceptible	2	Susceptible	8	Susceptible	>32	Resistant	32	Intermediate	0.5	Intermediate	1	Intermediate	>8	Resistant	>8	Resistant	4	Susceptible	<=0.25	Susceptible	8	Intermediate	<=2	Susceptible
CS-202	SAMN34420851	MiSeq (V3) paired end 2x300 reads	Blood	2014	Klebsiella pneumoniae	CSE	NY2	<=0.12	Susceptible	<=0.12	Susceptible	<=0.5	Susceptible	<=0.12	Susceptible	<=2	Susceptible	<=0.5	Susceptible	<=0.5	Susceptible	<=1	Susceptible	<=1	Susceptible	<=1	Susceptible	<=2	Susceptible	16	Intermediate	<=4	Susceptible	1	Intermediate	1	Intermediate	<=0.25	Susceptible	<=0.12	Susceptible	<=1	Susceptible	0.5	Susceptible	<=0.5	Susceptible	<=2	Susceptible
CS-203	SAMN34420852	MiSeq (V3) paired end 2x300 reads	Blood	2014	Klebsiella pneumoniae	CSE	NY2	<=0.12	Susceptible	<=0.12	Susceptible	<=0.5	Susceptible	<=0.12	Susceptible	<=2	Susceptible	<=0.5	Susceptible	<=0.5	Susceptible	<=1	Susceptible	<=1	Susceptible	<=1	Susceptible	<=2	Susceptible	32	Resistant	<=4	Susceptible	2	Intermediate	2	Intermediate	<=0.25	Susceptible	<=0.12	Susceptible	<=1	Susceptible	0.5	Susceptible	<=0.5	Susceptible	<=2	Susceptible
CS-208	SAMN34420853	NextSeq 500 paired end 2x150 reads	Blood	2014	Escherichia coli	CSE	NY2	<=0.12	Susceptible	<=0.12	Susceptible	<=0.5	Susceptible	<=0.12	Susceptible	8	Intermediate	4	Susceptible-Dose Dependent	>64	Resistant	64	Resistant	>32	Resistant	>8	Resistant	4	Susceptible	>32	Resistant	>128	Resistant	0.5	Intermediate	1	Intermediate	>8	Resistant	8	Resistant	2	Susceptible	0.5	Susceptible	N/A	N/A	>32	Resistant
CS-213	SAMN34420854	MiSeq (V3) paired end 2x300 reads	Urine	2014	Klebsiella pneumoniae	CSE	NC	<=0.12	Susceptible	<=0.12	Susceptible	<=0.5	Susceptible	<=0.12	Susceptible	<=2	Susceptible	<=0.5	Susceptible	<=0.5	Susceptible	<=1	Susceptible	<=1	Susceptible	2	Susceptible	<=2	Susceptible	32	Resistant	<=4	Susceptible	1	Intermediate	1	Intermediate	<=0.25	Susceptible	<=0.12	Susceptible	<=1	Susceptible	<=0.25	Susceptible	<=0.5	Susceptible	<=2	Susceptible
CS-215	SAMN34420855	MiSeq (V3) paired end 2x300 reads	Urine	2014	Klebsiella pneumoniae	CSE	NC	<=0.12	Susceptible	<=0.12	Susceptible	<=0.5	Susceptible	<=0.12	Susceptible	<=2	Susceptible	<=0.5	Susceptible	<=0.5	Susceptible	<=1	Susceptible	<=1	Susceptible	2	Susceptible	4	Susceptible	>32	Resistant	<=4	Susceptible	0.5	Intermediate	1	Intermediate	0.5	Intermediate	<=0.12	Susceptible	<=1	Susceptible	0.5	Susceptible	<=0.5	Susceptible	<=2	Susceptible
CS-217	SAMN34420856	MiSeq (V3) paired end 2x300 reads	Urine	2014	Escherichia coli	CSE	NC	<=0.12	Susceptible	<=0.12	Susceptible	<=0.5	Susceptible	<=0.12	Susceptible	<=2	Susceptible	<=0.5	Susceptible	<=0.5	Susceptible	<=1	Susceptible	<=1	Susceptible	<=1	Susceptible	8	Susceptible	4	Susceptible	<=4	Susceptible	0.5	Intermediate	0.5	Intermediate	>8	Resistant	>8	Resistant	2	Susceptible	0.5	Susceptible	<=0.5	Susceptible	<=2	Susceptible
CS-226	SAMN34420857	NextSeq 500 paired end 2x150 reads	Other	2014	Klebsiella pneumoniae	CSE	NY1	<=0.12	Susceptible	<=0.12	Susceptible	<=0.5	Susceptible	<=0.12	Susceptible	32	Resistant	>32	Resistant	>64	Resistant	32	Resistant	>32	Resistant	>8	Resistant	<=2	Susceptible	>32	Resistant	<=4	Susceptible	0.5	Intermediate	0.5	Intermediate	8	Resistant	4	Resistant	<=1	Susceptible	<=0.25	Susceptible	<=0.5	Susceptible	<=2	Susceptible
CS-227	SAMN34420858	NextSeq 500 paired end 2x150 reads	Blood	2014	Klebsiella pneumoniae	CSE	NY1	<=0.12	Susceptible	<=0.12	Susceptible	<=0.5	Susceptible	<=0.12	Susceptible	32	Resistant	>32	Resistant	>64	Resistant	32	Resistant	>32	Resistant	>8	Resistant	N/A	N/A	>32	Resistant	8	Susceptible	>8	Resistant	>8	Resistant	<=0.25	Susceptible	<=0.12	Susceptible	2	Susceptible	>16	Resistant	>16	Resistant	<=2	Susceptible
CS-229	SAMN34420859	NextSeq 500 paired end 2x150 reads	Respiratory	2014	Klebsiella pneumoniae	CSE	NY1	<=0.12	Susceptible	0.25	Susceptible	<=0.5	Susceptible	<=0.12	Susceptible	>64	Resistant	>32	Resistant	>64	Resistant	>128	Resistant	>32	Resistant	>8	Resistant	16	Intermediate	>32	Resistant	128	Resistant	0.5	Intermediate	1	Intermediate	>8	Resistant	>8	Resistant	8	Susceptible	>16	Resistant	>16	Resistant	>32	Resistant
CS-233	SAMN34420860	NextSeq 500 paired end 2x150 reads	Urine	2014	Escherichia coli	CSE	NY1	<=0.12	Susceptible	<=0.12	Susceptible	<=0.5	Susceptible	<=0.12	Susceptible	>64	Resistant	>32	Resistant	>64	Resistant	64	Resistant	>32	Resistant	>8	Resistant	8	Susceptible	>32	Resistant	8	Susceptible	0.5	Intermediate	1	Intermediate	>8	Resistant	>8	Resistant	8	Susceptible	1	Susceptible	>16	Resistant	>32	Resistant
CS-236	SAMN34420861	NextSeq 500 paired end 2x150 reads	Urine	2014	Escherichia coli	CSE	NY1	<=0.12	Susceptible	<=0.12	Susceptible	<=0.5	Susceptible	<=0.12	Susceptible	32	Resistant	>32	Resistant	>64	Resistant	4	Susceptible	>32	Resistant	>8	Resistant	4	Susceptible	>32	Resistant	<=4	Susceptible	0.5	Intermediate	1	Intermediate	0.5	Intermediate	0.5	Susceptible	4	Susceptible	>16	Resistant	8	Intermediate	4	Susceptible
CS-240	SAMN34420862	NextSeq 500 paired end 2x150 reads	Blood	2014	Klebsiella pneumoniae	CSE	CA	<=0.12	Susceptible	<=0.12	Susceptible	<=0.5	Susceptible	<=0.12	Susceptible	<=2	Susceptible	<=0.5	Susceptible	<=0.5	Susceptible	<=1	Susceptible	<=1	Susceptible	<=1	Susceptible	N/A	N/A	>32	Resistant	<=4	Susceptible	0.5	Intermediate	0.5	Intermediate	<=0.25	Susceptible	<=0.12	Susceptible	<=1	Susceptible	<=0.25	Susceptible	<=0.5	Susceptible	<=2	Susceptible
CS-241	SAMN34420863	NextSeq 500 paired end 2x150 reads	Blood	2014	Enterobacter cloacae complex	CSE	CA	<=0.12	Susceptible	<=0.12	Susceptible	<=0.5	Susceptible	<=0.12	Susceptible	<=2	Susceptible	<=0.5	Susceptible	<=0.5	Susceptible	4	Susceptible	<=1	Susceptible	>8	Resistant	>16	Resistant	>32	Resistant	<=4	Susceptible	0.5	Intermediate	0.5	Intermediate	<=0.25	Susceptible	<=0.12	Susceptible	<=1	Susceptible	<=0.25	Susceptible	<=0.5	Susceptible	<=2	Susceptible
CS-248	SAMN34420864	NextSeq 500 paired end 2x150 reads	Blood	2014	Escherichia coli	CSE	CA	<=0.12	Susceptible	<=0.12	Susceptible	<=0.5	Susceptible	<=0.12	Susceptible	<=2	Susceptible	<=0.5	Susceptible	<=0.5	Susceptible	<=1	Susceptible	<=1	Susceptible	2	Susceptible	8	Susceptible	8	Susceptible	<=4	Susceptible	0.5	Intermediate	0.5	Intermediate	<=0.25	Susceptible	<=0.12	Susceptible	<=1	Susceptible	0.5	Susceptible	<=0.5	Susceptible	>32	Resistant
CS-256	SAMN34420865	NextSeq 500 paired end 2x150 reads	Urine	2014	Escherichia coli	CSE	NM	<=0.12	Susceptible	<=0.12	Susceptible	<=0.5	Susceptible	<=0.12	Susceptible	<=2	Susceptible	<=0.5	Susceptible	<=0.5	Susceptible	<=1	Susceptible	<=1	Susceptible	2	Susceptible	4	Susceptible	>32	Resistant	<=4	Susceptible	0.5	Intermediate	0.5	Intermediate	<=0.25	Susceptible	<=0.12	Susceptible	4	Susceptible	2	Susceptible	1	Susceptible	>32	Resistant
CS-259	SAMN34420866	NextSeq 500 paired end 2x150 reads	Urine	2014	Klebsiella pneumoniae	CSE	NM	<=0.12	Susceptible	<=0.12	Susceptible	<=0.5	Susceptible	<=0.12	Susceptible	<=2	Susceptible	<=0.5	Susceptible	<=0.5	Susceptible	2	Susceptible	<=1	Susceptible	2	Susceptible	>16	Resistant	>32	Resistant	32	Intermediate	0.5	Intermediate	0.5	Intermediate	>8	Resistant	>8	Resistant	<=1	Susceptible	<=0.25	Susceptible	<=0.5	Susceptible	16	Resistant
CS-260	SAMN34420867	NextSeq 500 paired end 2x150 reads	Urine	2014	Klebsiella pneumoniae	CSE	NM	<=0.12	Susceptible	<=0.12	Susceptible	<=0.5	Susceptible	<=0.12	Susceptible	<=2	Susceptible	<=0.5	Susceptible	<=0.5	Susceptible	<=1	Susceptible	<=1	Susceptible	<=1	Susceptible	<=2	Susceptible	8	Susceptible	<=4	Susceptible	0.5	Intermediate	1	Intermediate	<=0.25	Susceptible	<=0.12	Susceptible	<=1	Susceptible	0.5	Susceptible	<=0.5	Susceptible	<=2	Susceptible
CS-264	SAMN34420868	NextSeq 500 paired end 2x150 reads	Respiratory	2014	Klebsiella pneumoniae	CSE	WA	<=0.12	Susceptible	<=0.12	Susceptible	<=0.5	Susceptible	<=0.12	Susceptible	<=2	Susceptible	<=0.5	Susceptible	<=0.5	Susceptible	<=1	Susceptible	<=1	Susceptible	<=1	Susceptible	<=2	Susceptible	32	Resistant	<=4	Susceptible	1	Intermediate	1	Intermediate	<=0.25	Susceptible	<=0.12	Susceptible	2	Susceptible	0.5	Susceptible	<=0.5	Susceptible	<=2	Susceptible
CS-265	SAMN34420869	NextSeq 500 paired end 2x150 reads	Respiratory	2014	Klebsiella pneumoniae	CSE	WA	<=0.12	Susceptible	<=0.12	Susceptible	<=0.5	Susceptible	<=0.12	Susceptible	<=2	Susceptible	<=0.5	Susceptible	<=0.5	Susceptible	<=1	Susceptible	<=1	Susceptible	<=1	Susceptible	<=2	Susceptible	>32	Resistant	<=4	Susceptible	0.5	Intermediate	1	Intermediate	<=0.25	Susceptible	<=0.12	Susceptible	2	Susceptible	0.5	Susceptible	<=0.5	Susceptible	<=2	Susceptible
CS-275	SAMN34420870	NextSeq 500 paired end 2x150 reads	Urine	2014	Klebsiella pneumoniae	CSE	WA	<=0.12	Susceptible	<=0.12	Susceptible	<=0.5	Susceptible	<=0.12	Susceptible	<=2	Susceptible	<=0.5	Susceptible	<=0.5	Susceptible	<=1	Susceptible	<=1	Susceptible	<=1	Susceptible	4	Susceptible	32	Resistant	<=4	Susceptible	0.5	Intermediate	0.5	Intermediate	<=0.25	Susceptible	<=0.12	Susceptible	<=1	Susceptible	<=0.25	Susceptible	<=0.5	Susceptible	<=2	Susceptible
CS-280	SAMN34420871	NextSeq 500 paired end 2x150 reads	Urine	2014	Escherichia coli	CSE	MD	<=0.12	Susceptible	<=0.12	Susceptible	<=0.5	Susceptible	<=0.12	Susceptible	<=2	Susceptible	<=0.5	Susceptible	<=0.5	Susceptible	<=1	Susceptible	<=1	Susceptible	>8	Resistant	4	Susceptible	>32	Resistant	<=4	Susceptible	>8	Resistant	>8	Resistant	<=0.25	Susceptible	<=0.12	Susceptible	2	Susceptible	0.5	Susceptible	1	Susceptible	8	Intermediate
CS-287	SAMN34420872	NextSeq 500 paired end 2x150 reads	Other	2014	Klebsiella aerogenes	CSE	MD	<=0.12	Susceptible	<=0.12	Susceptible	<=0.5	Susceptible	<=0.12	Susceptible	<=2	Susceptible	<=0.5	Susceptible	<=0.5	Susceptible	<=1	Susceptible	<=1	Susceptible	>8	Resistant	>16	Resistant	>32	Resistant	<=4	Susceptible	0.5	Intermediate	1	Intermediate	<=0.25	Susceptible	<=0.12	Susceptible	<=1	Susceptible	0.5	Susceptible	<=0.5	Susceptible	<=2	Susceptible
CS-290	SAMN34420873	NextSeq 500 paired end 2x150 reads	Urine	2014	Escherichia coli	CSE	PA	<=0.12	Susceptible	<=0.12	Susceptible	<=0.5	Susceptible	<=0.12	Susceptible	<=2	Susceptible	<=0.5	Susceptible	<=0.5	Susceptible	<=1	Susceptible	<=1	Susceptible	<=1	Susceptible	<=2	Susceptible	2	Susceptible	<=4	Susceptible	2	Intermediate	2	Intermediate	<=0.25	Susceptible	<=0.12	Susceptible	2	Susceptible	0.5	Susceptible	<=0.5	Susceptible	<=2	Susceptible
CS-294	SAMN34420874	NextSeq 500 paired end 2x150 reads	Urine	2014	Klebsiella pneumoniae	CSE	PA	<=0.12	Susceptible	<=0.12	Susceptible	<=0.5	Susceptible	<=0.12	Susceptible	<=2	Susceptible	<=0.5	Susceptible	<=0.5	Susceptible	<=1	Susceptible	<=1	Susceptible	<=1	Susceptible	<=2	Susceptible	32	Resistant	<=4	Susceptible	1	Intermediate	1	Intermediate	<=0.25	Susceptible	<=0.12	Susceptible	<=1	Susceptible	<=0.25	Susceptible	<=0.5	Susceptible	<=2	Susceptible
CS-297	SAMN34420875	NextSeq 500 paired end 2x150 reads	Urine	2014	Klebsiella pneumoniae	CSE	PA	<=0.12	Susceptible	<=0.12	Susceptible	<=0.5	Susceptible	<=0.12	Susceptible	<=2	Susceptible	<=0.5	Susceptible	<=0.5	Susceptible	<=1	Susceptible	<=1	Susceptible	2	Susceptible	<=2	Susceptible	>32	Resistant	<=4	Susceptible	1	Intermediate	1	Intermediate	<=0.25	Susceptible	<=0.12	Susceptible	<=1	Susceptible	<=0.25	Susceptible	<=0.5	Susceptible	<=2	Susceptible
CS-304	SAMN34420876	NextSeq 500 paired end 2x150 reads	Respiratory	2014	Enterobacter cloacae complex	CSE	IA	<=0.12	Susceptible	<=0.12	Susceptible	<=0.5	Susceptible	<=0.12	Susceptible	<=2	Susceptible	<=0.5	Susceptible	1	Susceptible	<=1	Susceptible	<=1	Susceptible	>8	Resistant	>16	Resistant	>32	Resistant	<=4	Susceptible	>8	Resistant	>8	Resistant	<=0.25	Susceptible	<=0.12	Susceptible	<=1	Susceptible	<=0.25	Susceptible	<=0.5	Susceptible	<=2	Susceptible
CS-307	SAMN34420877	NextSeq 500 paired end 2x150 reads	Other	2014	Escherichia coli	CSE	IA	<=0.12	Susceptible	<=0.12	Susceptible	<=0.5	Susceptible	<=0.12	Susceptible	<=2	Susceptible	<=0.5	Susceptible	<=0.5	Susceptible	<=1	Susceptible	<=1	Susceptible	<=1	Susceptible	4	Susceptible	2	Susceptible	<=4	Susceptible	0.5	Intermediate	1	Intermediate	<=0.25	Susceptible	<=0.12	Susceptible	2	Susceptible	1	Susceptible	1	Susceptible	<=2	Susceptible
CS-317	SAMN34420878	NextSeq 500 paired end 2x150 reads	Blood	2014	Klebsiella pneumoniae	CSE	NY2	<=0.12	Susceptible	<=0.12	Susceptible	<=0.5	Susceptible	<=0.12	Susceptible	<=2	Susceptible	<=0.5	Susceptible	<=0.5	Susceptible	<=1	Susceptible	<=1	Susceptible	2	Susceptible	4	Susceptible	>32	Resistant	<=4	Susceptible	1	Intermediate	2	Intermediate	<=0.25	Susceptible	<=0.12	Susceptible	<=1	Susceptible	<=0.25	Susceptible	<=0.5	Susceptible	<=2	Susceptible
CS-318	SAMN34420879	NextSeq 500 paired end 2x150 reads	Blood	2014	Klebsiella pneumoniae	CSE	NY2	<=0.12	Susceptible	<=0.12	Susceptible	<=0.5	Susceptible	<=0.12	Susceptible	<=2	Susceptible	<=0.5	Susceptible	<=0.5	Susceptible	<=1	Susceptible	<=1	Susceptible	2	Susceptible	<=2	Susceptible	32	Resistant	<=4	Susceptible	0.5	Intermediate	1	Intermediate	<=0.25	Susceptible	<=0.12	Susceptible	<=1	Susceptible	<=0.25	Susceptible	<=0.5	Susceptible	<=2	Susceptible
CS-319	SAMN34420880	NextSeq 500 paired end 2x150 reads	Blood	2014	Klebsiella pneumoniae	CSE	NY2	<=0.12	Susceptible	<=0.12	Susceptible	<=0.5	Susceptible	<=0.12	Susceptible	<=2	Susceptible	<=0.5	Susceptible	<=0.5	Susceptible	<=1	Susceptible	<=1	Susceptible	2	Susceptible	4	Susceptible	32	Resistant	8	Susceptible	2	Intermediate	1	Intermediate	<=0.25	Susceptible	<=0.12	Susceptible	<=1	Susceptible	<=0.25	Susceptible	<=0.5	Susceptible	<=2	Susceptible
CS-320	SAMN34420881	NextSeq 500 paired end 2x150 reads	Blood	2014	Klebsiella pneumoniae	CSE	NY2	<=0.12	Susceptible	<=0.12	Susceptible	<=0.5	Susceptible	<=0.12	Susceptible	<=2	Susceptible	<=0.5	Susceptible	<=0.5	Susceptible	<=1	Susceptible	<=1	Susceptible	<=1	Susceptible	4	Susceptible	32	Resistant	<=4	Susceptible	1	Intermediate	1	Intermediate	<=0.25	Susceptible	<=0.12	Susceptible	<=1	Susceptible	<=0.25	Susceptible	<=0.5	Susceptible	<=2	Susceptible
CS-321	SAMN34420882	NextSeq 500 paired end 2x150 reads	Blood	2014	Klebsiella pneumoniae	CSE	NY2	<=0.12	Susceptible	<=0.12	Susceptible	<=0.5	Susceptible	<=0.12	Susceptible	<=2	Susceptible	<=0.5	Susceptible	<=0.5	Susceptible	<=1	Susceptible	<=1	Susceptible	<=1	Susceptible	<=2	Susceptible	16	Intermediate	<=4	Susceptible	1	Intermediate	1	Intermediate	<=0.25	Susceptible	<=0.12	Susceptible	<=1	Susceptible	<=0.25	Susceptible	<=0.5	Susceptible	<=2	Susceptible
CS-336	SAMN34420883	NextSeq 500 paired end 2x150 reads	Urine	2014	Citrobacter freundii complex	CSE	NY1	<=0.12	Susceptible	0.25	Susceptible	<=0.5	Susceptible	<=0.12	Susceptible	64	Resistant	2	Susceptible	64	Resistant	>128	Resistant	>32	Resistant	>8	Resistant	>16	Resistant	>32	Resistant	>128	Resistant	0.5	Intermediate	1	Intermediate	<=0.25	Susceptible	<=0.12	Susceptible	2	Susceptible	0.5	Susceptible	<=0.5	Susceptible	<=2	Susceptible
CS-341	SAMN34420884	NextSeq 500 paired end 2x150 reads	Urine	2014	Escherichia coli	CSE	NY1	<=0.12	Susceptible	<=0.12	Susceptible	1	Susceptible	<=0.12	Susceptible	32	Resistant	8	Susceptible-Dose Dependent	>64	Resistant	16	Resistant	>32	Resistant	>8	Resistant	8	Susceptible	>32	Resistant	<=4	Susceptible	2	Intermediate	1	Intermediate	>8	Resistant	>8	Resistant	4	Susceptible	>16	Resistant	16	Resistant	>32	Resistant
CS-348	SAMN34420885	NextSeq 500 paired end 2x150 reads	Blood	2014	Enterobacter cloacae complex	CSE	CA	<=0.12	Susceptible	<=0.12	Susceptible	<=0.5	Susceptible	<=0.12	Susceptible	<=2	Susceptible	<=0.5	Susceptible	<=0.5	Susceptible	<=1	Susceptible	<=1	Susceptible	>8	Resistant	>16	Resistant	>32	Resistant	<=4	Susceptible	0.5	Intermediate	1	Intermediate	<=0.25	Susceptible	<=0.12	Susceptible	<=1	Susceptible	<=0.25	Susceptible	<=0.5	Susceptible	<=2	Susceptible
CS-353	SAMN34420886	NextSeq 500 paired end 2x150 reads	Blood	2014	Klebsiella pneumoniae	CSE	CA	<=0.12	Susceptible	<=0.12	Susceptible	<=0.5	Susceptible	<=0.12	Susceptible	<=2	Susceptible	<=0.5	Susceptible	<=0.5	Susceptible	<=1	Susceptible	<=1	Susceptible	<=1	Susceptible	<=2	Susceptible	32	Resistant	<=4	Susceptible	0.5	Intermediate	1	Intermediate	<=0.25	Susceptible	<=0.12	Susceptible	<=1	Susceptible	<=0.25	Susceptible	<=0.5	Susceptible	<=2	Susceptible
CS-364	SAMN34420887	MiSeq (V3) paired end 2x300 reads	Other	2014	Escherichia coli	CSE	NM	<=0.12	Susceptible	<=0.12	Susceptible	<=0.5	Susceptible	<=0.12	Susceptible	<=2	Susceptible	<=0.5	Susceptible	<=0.5	Susceptible	<=1	Susceptible	<=1	Susceptible	4	Intermediate	<=2	Susceptible	>32	Resistant	<=4	Susceptible	0.5	Intermediate	1	Intermediate	0.5	Intermediate	0.5	Susceptible	2	Susceptible	0.5	Susceptible	<=0.5	Susceptible	<=2	Susceptible
CS-372	SAMN34420888	NextSeq 500 paired end 2x150 reads	Blood	2014	Escherichia coli	CSE	NM	<=0.12	Susceptible	<=0.12	Susceptible	<=0.5	Susceptible	<=0.12	Susceptible	<=2	Susceptible	<=0.5	Susceptible	<=0.5	Susceptible	<=1	Susceptible	<=1	Susceptible	2	Susceptible	<=2	Susceptible	2	Susceptible	<=4	Susceptible	0.5	Intermediate	1	Intermediate	<=0.25	Susceptible	<=0.12	Susceptible	2	Susceptible	0.5	Susceptible	<=0.5	Susceptible	<=2	Susceptible
CS-378	SAMN34420889	NextSeq 500 paired end 2x150 reads	Blood	2014	Klebsiella pneumoniae	CSE	WA	<=0.12	Susceptible	<=0.12	Susceptible	<=0.5	Susceptible	<=0.12	Susceptible	<=2	Susceptible	<=0.5	Susceptible	<=0.5	Susceptible	<=1	Susceptible	<=1	Susceptible	2	Susceptible	<=2	Susceptible	32	Resistant	<=4	Susceptible	0.5	Intermediate	1	Intermediate	<=0.25	Susceptible	<=0.12	Susceptible	<=1	Susceptible	<=0.25	Susceptible	<=0.5	Susceptible	<=2	Susceptible
CS-379	SAMN34420890	NextSeq 500 paired end 2x150 reads	Blood	2014	Klebsiella pneumoniae	CSE	WA	<=0.12	Susceptible	0.25	Susceptible	<=0.5	Susceptible	<=0.12	Susceptible	>64	Resistant	>32	Resistant	>64	Resistant	>128	Resistant	>32	Resistant	>8	Resistant	16	Intermediate	>32	Resistant	>128	Resistant	0.5	Intermediate	1	Intermediate	>8	Resistant	>8	Resistant	4	Susceptible	<=0.25	Susceptible	8	Intermediate	>32	Resistant
CS-380	SAMN34420891	NextSeq 500 paired end 2x150 reads	Blood	2014	Klebsiella pneumoniae	CSE	WA	<=0.12	Susceptible	<=0.12	Susceptible	<=0.5	Susceptible	<=0.12	Susceptible	<=2	Susceptible	<=0.5	Susceptible	<=0.5	Susceptible	<=1	Susceptible	<=1	Susceptible	2	Susceptible	<=2	Susceptible	32	Resistant	<=4	Susceptible	0.5	Intermediate	1	Intermediate	<=0.25	Susceptible	<=0.12	Susceptible	<=1	Susceptible	0.5	Susceptible	1	Susceptible	>32	Resistant
CS-384	SAMN34420892	NextSeq 500 paired end 2x150 reads	Other	2014	Klebsiella pneumoniae	CSE	WA	<=0.12	Susceptible	<=0.12	Susceptible	1	Susceptible	<=0.12	Susceptible	<=2	Susceptible	<=0.5	Susceptible	<=0.5	Susceptible	<=1	Susceptible	<=1	Susceptible	2	Susceptible	<=2	Susceptible	32	Resistant	<=4	Susceptible	0.5	Intermediate	0.5	Intermediate	<=0.25	Susceptible	<=0.12	Susceptible	<=1	Susceptible	<=0.25	Susceptible	<=0.5	Susceptible	<=2	Susceptible
CS-390	SAMN34420893	NextSeq 500 paired end 2x150 reads	Urine	2014	Klebsiella pneumoniae	CSE	MD	<=0.12	Susceptible	<=0.12	Susceptible	<=0.5	Susceptible	<=0.12	Susceptible	<=2	Susceptible	<=0.5	Susceptible	<=0.5	Susceptible	<=1	Susceptible	<=1	Susceptible	2	Susceptible	4	Susceptible	32	Resistant	<=4	Susceptible	0.5	Intermediate	1	Intermediate	<=0.25	Susceptible	<=0.12	Susceptible	<=1	Susceptible	<=0.25	Susceptible	<=0.5	Susceptible	<=2	Susceptible
CS-393	SAMN34420894	NextSeq 500 paired end 2x150 reads	Blood	2014	Klebsiella pneumoniae	CSE	MD	<=0.12	Susceptible	<=0.12	Susceptible	<=0.5	Susceptible	<=0.12	Susceptible	32	Resistant	>32	Resistant	>64	Resistant	16	Resistant	>32	Resistant	>8	Resistant	<=2	Susceptible	>32	Resistant	8	Susceptible	1	Intermediate	1	Intermediate	2	Resistant	0.5	Susceptible	2	Susceptible	>16	Resistant	16	Resistant	>32	Resistant
CS-401	SAMN34420895	NextSeq 500 paired end 2x150 reads	Urine	2014	Escherichia coli	CSE	PA	<=0.12	Susceptible	<=0.12	Susceptible	<=0.5	Susceptible	<=0.12	Susceptible	<=2	Susceptible	<=0.5	Susceptible	<=0.5	Susceptible	<=1	Susceptible	<=1	Susceptible	4	Intermediate	8	Susceptible	4	Susceptible	<=4	Susceptible	0.5	Intermediate	0.5	Intermediate	>8	Resistant	>8	Resistant	<=1	Susceptible	0.5	Susceptible	<=0.5	Susceptible	>32	Resistant
CS-406	SAMN34420896	NextSeq 500 paired end 2x150 reads	Urine	2014	Escherichia coli	CSE	PA	<=0.12	Susceptible	<=0.12	Susceptible	<=0.5	Susceptible	<=0.12	Susceptible	<=2	Susceptible	<=0.5	Susceptible	<=0.5	Susceptible	<=1	Susceptible	<=1	Susceptible	2	Susceptible	<=2	Susceptible	4	Susceptible	<=4	Susceptible	<=0.25	Intermediate	0.5	Intermediate	<=0.25	Susceptible	<=0.12	Susceptible	<=1	Susceptible	<=0.25	Susceptible	<=0.5	Susceptible	<=2	Susceptible
CS-407	SAMN34420897	NextSeq 500 paired end 2x150 reads	Blood	2014	Klebsiella pneumoniae	CSE	PA	<=0.12	Susceptible	<=0.12	Susceptible	<=0.5	Susceptible	<=0.12	Susceptible	<=2	Susceptible	<=0.5	Susceptible	<=0.5	Susceptible	<=1	Susceptible	<=1	Susceptible	2	Susceptible	4	Susceptible	32	Resistant	<=4	Susceptible	0.5	Intermediate	0.5	Intermediate	<=0.25	Susceptible	<=0.12	Susceptible	<=1	Susceptible	<=0.25	Susceptible	<=0.5	Susceptible	<=2	Susceptible
CS-424	SAMN34420898	NextSeq 500 paired end 2x150 reads	Blood	2014	Klebsiella pneumoniae	CSE	NY2	<=0.12	Susceptible	<=0.12	Susceptible	<=0.5	Susceptible	<=0.12	Susceptible	<=2	Susceptible	<=0.5	Susceptible	<=0.5	Susceptible	<=1	Susceptible	<=1	Susceptible	2	Susceptible	4	Susceptible	32	Resistant	<=4	Susceptible	0.5	Intermediate	0.5	Intermediate	<=0.25	Susceptible	<=0.12	Susceptible	<=1	Susceptible	<=0.25	Susceptible	<=0.5	Susceptible	<=2	Susceptible
CS-425	SAMN34420899	NextSeq 500 paired end 2x150 reads	Blood	2014	Enterobacter cloacae complex	CSE	NY2	<=0.12	Susceptible	<=0.12	Susceptible	<=0.5	Susceptible	<=0.12	Susceptible	<=2	Susceptible	<=0.5	Susceptible	1	Susceptible	<=1	Susceptible	2	Intermediate	>8	Resistant	>16	Resistant	>32	Resistant	<=4	Susceptible	0.5	Intermediate	0.5	Intermediate	<=0.25	Susceptible	<=0.12	Susceptible	<=1	Susceptible	<=0.25	Susceptible	<=0.5	Susceptible	<=2	Susceptible
CS-426	SAMN34420900	NextSeq 500 paired end 2x150 reads	Blood	2014	Klebsiella pneumoniae	CSE	NY2	<=0.12	Susceptible	<=0.12	Susceptible	<=0.5	Susceptible	<=0.12	Susceptible	<=2	Susceptible	<=0.5	Susceptible	<=0.5	Susceptible	<=1	Susceptible	<=1	Susceptible	2	Susceptible	<=2	Susceptible	16	Intermediate	<=4	Susceptible	0.5	Intermediate	0.5	Intermediate	<=0.25	Susceptible	<=0.12	Susceptible	<=1	Susceptible	<=0.25	Susceptible	<=0.5	Susceptible	<=2	Susceptible
CS-427	SAMN34420901	NextSeq 500 paired end 2x150 reads	Blood	2014	Klebsiella pneumoniae	CSE	NY2	<=0.12	Susceptible	<=0.12	Susceptible	<=0.5	Susceptible	<=0.12	Susceptible	<=2	Susceptible	<=0.5	Susceptible	<=0.5	Susceptible	<=1	Susceptible	<=1	Susceptible	2	Susceptible	<=2	Susceptible	8	Susceptible	<=4	Susceptible	<=0.25	Intermediate	0.5	Intermediate	<=0.25	Susceptible	<=0.12	Susceptible	<=1	Susceptible	<=0.25	Susceptible	<=0.5	Susceptible	<=2	Susceptible
CS-433	SAMN34420902	NextSeq 500 paired end 2x150 reads	Urine	2014	Escherichia coli	CSE	NC	<=0.12	Susceptible	<=0.12	Susceptible	<=0.5	Susceptible	<=0.12	Susceptible	<=2	Susceptible	<=0.5	Susceptible	<=0.5	Susceptible	<=1	Susceptible	<=1	Susceptible	>8	Resistant	<=2	Susceptible	>32	Resistant	<=4	Susceptible	4	Resistant	4	Resistant	<=0.25	Susceptible	<=0.12	Susceptible	<=1	Susceptible	<=0.25	Susceptible	<=0.5	Susceptible	<=2	Susceptible
CS-436	SAMN34420903	NextSeq 500 paired end 2x150 reads	Urine	2014	Klebsiella pneumoniae	CSE	NC	<=0.12	Susceptible	<=0.12	Susceptible	<=0.5	Susceptible	<=0.12	Susceptible	<=2	Susceptible	<=0.5	Susceptible	<=0.5	Susceptible	<=1	Susceptible	<=1	Susceptible	<=1	Susceptible	<=2	Susceptible	16	Intermediate	<=4	Susceptible	0.5	Intermediate	0.5	Intermediate	<=0.25	Susceptible	<=0.12	Susceptible	<=1	Susceptible	<=0.25	Susceptible	<=0.5	Susceptible	<=2	Susceptible
CS-439	SAMN34420904	NextSeq 500 paired end 2x150 reads	Urine	2014	Klebsiella pneumoniae	CSE	NC	<=0.12	Susceptible	<=0.12	Susceptible	<=0.5	Susceptible	<=0.12	Susceptible	<=2	Susceptible	<=0.5	Susceptible	<=0.5	Susceptible	<=1	Susceptible	<=1	Susceptible	2	Susceptible	<=2	Susceptible	16	Intermediate	<=4	Susceptible	0.5	Intermediate	1	Intermediate	<=0.25	Susceptible	<=0.12	Susceptible	2	Susceptible	0.5	Susceptible	<=0.5	Susceptible	<=2	Susceptible
CS-443	SAMN34420905	NextSeq 500 paired end 2x150 reads	Urine	2014	Escherichia coli	CSE	NC	<=0.12	Susceptible	<=0.12	Susceptible	<=0.5	Susceptible	<=0.12	Susceptible	<=2	Susceptible	<=0.5	Susceptible	<=0.5	Susceptible	<=1	Susceptible	<=1	Susceptible	>8	Resistant	4	Susceptible	>32	Resistant	<=4	Susceptible	0.5	Intermediate	1	Intermediate	>8	Resistant	>8	Resistant	2	Susceptible	0.5	Susceptible	<=0.5	Susceptible	>32	Resistant
CS-463	SAMN34420906	NextSeq 500 paired end 2x150 reads	Blood	2014	Escherichia coli	CSE	CA	<=0.12	Susceptible	<=0.12	Susceptible	<=0.5	Susceptible	<=0.12	Susceptible	<=2	Susceptible	<=0.5	Susceptible	<=0.5	Susceptible	<=1	Susceptible	<=1	Susceptible	>8	Resistant	<=2	Susceptible	>32	Resistant	64	Intermediate	0.5	Intermediate	0.5	Intermediate	<=0.25	Susceptible	<=0.12	Susceptible	2	Susceptible	0.5	Susceptible	1	Susceptible	<=2	Susceptible
CS-468	SAMN34420907	NextSeq 500 paired end 2x150 reads	Blood	2014	Escherichia coli	CSE	CA	<=0.12	Susceptible	<=0.12	Susceptible	<=0.5	Susceptible	<=0.12	Susceptible	<=2	Susceptible	<=0.5	Susceptible	<=0.5	Susceptible	<=1	Susceptible	<=1	Susceptible	2	Susceptible	<=2	Susceptible	<=1	Susceptible	<=4	Susceptible	0.5	Intermediate	1	Intermediate	<=0.25	Susceptible	<=0.12	Susceptible	2	Susceptible	0.5	Susceptible	1	Susceptible	<=2	Susceptible
CS-469	SAMN34420908	NextSeq 500 paired end 2x150 reads	Urine	2014	Enterobacter cloacae complex	CSE	NM	<=0.12	Susceptible	0.5	Susceptible	<=0.5	Susceptible	<=0.12	Susceptible	64	Resistant	<=0.5	Susceptible	64	Resistant	64	Resistant	>32	Resistant	>8	Resistant	>16	Resistant	>32	Resistant	64	Intermediate	>8	Resistant	>8	Resistant	<=0.25	Susceptible	<=0.12	Susceptible	<=1	Susceptible	<=0.25	Susceptible	<=0.5	Susceptible	<=2	Susceptible
CS-471	SAMN34420909	NextSeq 500 paired end 2x150 reads	Urine	2014	Klebsiella aerogenes	CSE	NM	<=0.12	Susceptible	0.25	Susceptible	<=0.5	Susceptible	<=0.12	Susceptible	32	Resistant	<=0.5	Susceptible	32	Resistant	64	Resistant	32	Resistant	>8	Resistant	>16	Resistant	>32	Resistant	64	Intermediate	0.5	Intermediate	1	Intermediate	<=0.25	Susceptible	<=0.12	Susceptible	2	Susceptible	0.5	Susceptible	<=0.5	Susceptible	<=2	Susceptible
CS-473	SAMN34420910	NextSeq 500 paired end 2x150 reads	Other	2014	Klebsiella aerogenes	CSE	NM	0.25	Susceptible	0.25	Susceptible	1	Susceptible	<=0.12	Susceptible	8	Intermediate	<=0.5	Susceptible	32	Resistant	32	Resistant	32	Resistant	>8	Resistant	>16	Resistant	>32	Resistant	64	Intermediate	0.5	Intermediate	0.5	Intermediate	<=0.25	Susceptible	<=0.12	Susceptible	2	Susceptible	0.5	Susceptible	1	Susceptible	<=2	Susceptible
CS-475	SAMN34420911	NextSeq 500 paired end 2x150 reads	Other	2014	Escherichia coli	CSE	NM	<=0.12	Susceptible	<=0.12	Susceptible	<=0.5	Susceptible	<=0.12	Susceptible	<=2	Susceptible	<=0.5	Susceptible	<=0.5	Susceptible	<=1	Susceptible	<=1	Susceptible	2	Susceptible	<=2	Susceptible	2	Susceptible	<=4	Susceptible	0.5	Intermediate	1	Intermediate	<=0.25	Susceptible	<=0.12	Susceptible	2	Susceptible	0.5	Susceptible	2	Susceptible	<=2	Susceptible
CS-479	SAMN34420912	NextSeq 500 paired end 2x150 reads	Other	2014	Enterobacter cloacae complex	CSE	NM	<=0.12	Susceptible	0.5	Susceptible	<=0.5	Susceptible	<=0.12	Susceptible	32	Resistant	2	Susceptible	>64	Resistant	128	Resistant	>32	Resistant	>8	Resistant	>16	Resistant	>32	Resistant	>128	Resistant	0.5	Intermediate	1	Intermediate	<=0.25	Susceptible	<=0.12	Susceptible	<=1	Susceptible	<=0.25	Susceptible	<=0.5	Susceptible	<=2	Susceptible
CS-480	SAMN34420913	NextSeq 500 paired end 2x150 reads	Other	2014	Enterobacter cloacae complex	CSE	NM	<=0.12	Susceptible	0.25	Susceptible	<=0.5	Susceptible	<=0.12	Susceptible	64	Resistant	<=0.5	Susceptible	64	Resistant	>128	Resistant	>32	Resistant	>8	Resistant	>16	Resistant	>32	Resistant	>128	Resistant	>8	Resistant	>8	Resistant	<=0.25	Susceptible	<=0.12	Susceptible	<=1	Susceptible	<=0.25	Susceptible	<=0.5	Susceptible	<=2	Susceptible
CS-489	SAMN34420914	NextSeq 500 paired end 2x150 reads	Blood	2014	Escherichia coli	CSE	WA	<=0.12	Susceptible	<=0.12	Susceptible	<=0.5	Susceptible	<=0.12	Susceptible	8	Intermediate	8	Susceptible-Dose Dependent	64	Resistant	<=1	Susceptible	>32	Resistant	>8	Resistant	16	Intermediate	>32	Resistant	<=4	Susceptible	0.5	Intermediate	0.5	Intermediate	>8	Resistant	>8	Resistant	2	Susceptible	>16	Resistant	8	Intermediate	>32	Resistant
CS-494	SAMN34420915	NextSeq 500 paired end 2x150 reads	Respiratory	2014	Klebsiella pneumoniae	CSE	WA	<=0.12	Susceptible	<=0.12	Susceptible	<=0.5	Susceptible	<=0.12	Susceptible	<=2	Susceptible	<=0.5	Susceptible	<=0.5	Susceptible	<=1	Susceptible	<=1	Susceptible	4	Intermediate	>16	Resistant	>32	Resistant	16	Susceptible	1	Intermediate	0.5	Intermediate	<=0.25	Susceptible	0.25	Susceptible	<=1	Susceptible	<=0.25	Susceptible	<=0.5	Susceptible	16	Resistant
CS-501	SAMN34420916	NextSeq 500 paired end 2x150 reads	Respiratory	2014	Klebsiella aerogenes	CSE	MD	<=0.12	Susceptible	<=0.12	Susceptible	<=0.5	Susceptible	<=0.12	Susceptible	<=2	Susceptible	<=0.5	Susceptible	<=0.5	Susceptible	<=1	Susceptible	<=1	Susceptible	>8	Resistant	>16	Resistant	>32	Resistant	<=4	Susceptible	4	Resistant	2	Intermediate	<=0.25	Susceptible	<=0.12	Susceptible	<=1	Susceptible	<=0.25	Susceptible	<=0.5	Susceptible	<=2	Susceptible
CS-504	SAMN34420917	MiSeq (V3) paired end 2x300 reads	Blood	2014	Klebsiella pneumoniae	CSE	MD	<=0.12	Susceptible	<=0.12	Susceptible	<=0.5	Susceptible	<=0.12	Susceptible	>64	Resistant	>32	Resistant	>64	Resistant	128	Resistant	>32	Resistant	>8	Resistant	8	Susceptible	>32	Resistant	16	Susceptible	<=0.25	Intermediate	1	Intermediate	>8	Resistant	4	Resistant	2	Susceptible	>16	Resistant	16	Resistant	>32	Resistant
CS-506	SAMN34420918	NextSeq 500 paired end 2x150 reads	Blood	2014	Klebsiella pneumoniae	CSE	MD	<=0.12	Susceptible	<=0.12	Susceptible	<=0.5	Susceptible	<=0.12	Susceptible	<=2	Susceptible	<=0.5	Susceptible	<=0.5	Susceptible	<=1	Susceptible	<=1	Susceptible	2	Susceptible	<=2	Susceptible	8	Susceptible	<=4	Susceptible	0.5	Intermediate	1	Intermediate	<=0.25	Susceptible	<=0.12	Susceptible	<=1	Susceptible	<=0.25	Susceptible	<=0.5	Susceptible	<=2	Susceptible
CS-508	SAMN34420919	NextSeq 500 paired end 2x150 reads	Respiratory	2014	Escherichia coli	CSE	MD	<=0.12	Susceptible	<=0.12	Susceptible	<=0.5	Susceptible	<=0.12	Susceptible	<=2	Susceptible	<=0.5	Susceptible	<=0.5	Susceptible	<=1	Susceptible	<=1	Susceptible	>8	Resistant	4	Susceptible	>32	Resistant	<=4	Susceptible	0.5	Intermediate	0.5	Intermediate	>8	Resistant	>8	Resistant	2	Susceptible	>16	Resistant	8	Intermediate	>32	Resistant
CS-511	SAMN34420920	NextSeq 500 paired end 2x150 reads	Blood	2014	Klebsiella pneumoniae	CSE	PA	<=0.12	Susceptible	<=0.12	Susceptible	<=0.5	Susceptible	<=0.12	Susceptible	<=2	Susceptible	<=0.5	Susceptible	<=0.5	Susceptible	<=1	Susceptible	<=1	Susceptible	2	Susceptible	<=2	Susceptible	32	Resistant	<=4	Susceptible	0.5	Intermediate	0.5	Intermediate	<=0.25	Susceptible	<=0.12	Susceptible	<=1	Susceptible	<=0.25	Susceptible	<=0.5	Susceptible	<=2	Susceptible
CS-513	SAMN34420921	NextSeq 500 paired end 2x150 reads	Blood	2014	Escherichia coli	CSE	PA	<=0.12	Susceptible	<=0.12	Susceptible	<=0.5	Susceptible	<=0.12	Susceptible	<=2	Susceptible	<=0.5	Susceptible	<=0.5	Susceptible	<=1	Susceptible	<=1	Susceptible	2	Susceptible	<=2	Susceptible	2	Susceptible	<=4	Susceptible	<=0.25	Intermediate	0.5	Intermediate	<=0.25	Susceptible	<=0.12	Susceptible	2	Susceptible	0.5	Susceptible	<=0.5	Susceptible	<=2	Susceptible
CS-516	SAMN34420922	NextSeq 500 paired end 2x150 reads	Urine	2014	Klebsiella pneumoniae	CSE	PA	<=0.12	Susceptible	<=0.12	Susceptible	<=0.5	Susceptible	<=0.12	Susceptible	<=2	Susceptible	<=0.5	Susceptible	<=0.5	Susceptible	<=1	Susceptible	<=1	Susceptible	2	Susceptible	4	Susceptible	>32	Resistant	<=4	Susceptible	0.5	Intermediate	1	Intermediate	0.5	Intermediate	0.5	Susceptible	<=1	Susceptible	<=0.25	Susceptible	<=0.5	Susceptible	<=2	Susceptible
CS-526	SAMN34420923	NextSeq 500 paired end 2x150 reads	Blood	2014	Citrobacter freundii complex	CSE	IA	<=0.12	Susceptible	<=0.12	Susceptible	1	Susceptible	<=0.12	Susceptible	<=2	Susceptible	<=0.5	Susceptible	<=0.5	Susceptible	<=1	Susceptible	<=1	Susceptible	>8	Resistant	>16	Resistant	32	Resistant	<=4	Susceptible	0.5	Intermediate	1	Intermediate	<=0.25	Susceptible	<=0.12	Susceptible	<=1	Susceptible	<=0.25	Susceptible	<=0.5	Susceptible	<=2	Susceptible
CS-537	SAMN34420924	NextSeq 500 paired end 2x150 reads	Blood	2014	Klebsiella pneumoniae	CSE	NY2	1	Susceptible	<=0.12	Susceptible	2	Intermediate	0.25	Susceptible	<=2	Susceptible	<=0.5	Susceptible	<=0.5	Susceptible	<=1	Susceptible	<=1	Susceptible	4	Intermediate	4	Susceptible	>32	Resistant	8	Susceptible	0.5	Intermediate	0.5	Intermediate	<=0.25	Susceptible	<=0.12	Susceptible	<=1	Susceptible	<=0.25	Susceptible	<=0.5	Susceptible	<=2	Susceptible
CS-538	SAMN34420925	NextSeq 500 paired end 2x150 reads	Blood	2014	Klebsiella pneumoniae	CSE	NY2	<=0.12	Susceptible	<=0.12	Susceptible	<=0.5	Susceptible	<=0.12	Susceptible	<=2	Susceptible	<=0.5	Susceptible	<=0.5	Susceptible	<=1	Susceptible	<=1	Susceptible	2	Susceptible	<=2	Susceptible	32	Resistant	<=4	Susceptible	0.5	Intermediate	0.5	Intermediate	<=0.25	Susceptible	<=0.12	Susceptible	<=1	Susceptible	<=0.25	Susceptible	<=0.5	Susceptible	<=2	Susceptible
CS-539	SAMN34420926	NextSeq 500 paired end 2x150 reads	Blood	2014	Klebsiella pneumoniae	CSE	NY2	<=0.12	Susceptible	<=0.12	Susceptible	<=0.5	Susceptible	<=0.12	Susceptible	<=2	Susceptible	<=0.5	Susceptible	<=0.5	Susceptible	<=1	Susceptible	<=1	Susceptible	2	Susceptible	4	Susceptible	>32	Resistant	<=4	Susceptible	0.5	Intermediate	1	Intermediate	<=0.25	Susceptible	<=0.12	Susceptible	<=1	Susceptible	<=0.25	Susceptible	<=0.5	Susceptible	<=2	Susceptible
CS-546	SAMN34420927	NextSeq 500 paired end 2x150 reads	Respiratory	2014	Klebsiella pneumoniae	CSE	NC	<=0.12	Susceptible	<=0.12	Susceptible	<=0.5	Susceptible	<=0.12	Susceptible	<=2	Susceptible	<=0.5	Susceptible	<=0.5	Susceptible	<=1	Susceptible	<=1	Susceptible	4	Intermediate	>16	Resistant	>32	Resistant	16	Susceptible	0.5	Intermediate	1	Intermediate	0.5	Intermediate	0.5	Susceptible	<=1	Susceptible	<=0.25	Susceptible	<=0.5	Susceptible	>32	Resistant
CS-549	SAMN34420928	MiSeq (V3) paired end 2x300 reads	Urine	2014	Klebsiella pneumoniae	CSE	NC	<=0.12	Susceptible	<=0.12	Susceptible	<=0.5	Susceptible	<=0.12	Susceptible	<=2	Susceptible	<=0.5	Susceptible	<=0.5	Susceptible	<=1	Susceptible	<=1	Susceptible	<=1	Susceptible	<=2	Susceptible	>32	Resistant	<=4	Susceptible	0.5	Intermediate	0.5	Intermediate	<=0.25	Susceptible	<=0.12	Susceptible	<=1	Susceptible	<=0.25	Susceptible	<=0.5	Susceptible	<=2	Susceptible
CS-550	SAMN34420929	NextSeq 500 paired end 2x150 reads	Other	2014	Enterobacter cloacae complex	CSE	NC	0.25	Susceptible	0.5	Susceptible	<=0.5	Susceptible	<=0.12	Susceptible	64	Resistant	2	Susceptible	>64	Resistant	128	Resistant	>32	Resistant	>8	Resistant	>16	Resistant	>32	Resistant	>128	Resistant	0.5	Intermediate	0.5	Intermediate	<=0.25	Susceptible	<=0.12	Susceptible	<=1	Susceptible	<=0.25	Susceptible	<=0.5	Susceptible	<=2	Susceptible
CS-559	SAMN34420930	NextSeq 500 paired end 2x150 reads	Urine	2014	Klebsiella pneumoniae	CSE	NY1	<=0.12	Susceptible	<=0.12	Susceptible	<=0.5	Susceptible	<=0.12	Susceptible	64	Resistant	16	Resistant	>64	Resistant	32	Resistant	>32	Resistant	>8	Resistant	4	Susceptible	>32	Resistant	8	Susceptible	<=0.25	Intermediate	0.5	Intermediate	>8	Resistant	>8	Resistant	>64	Resistant	>16	Resistant	>16	Resistant	>32	Resistant
CS-564	SAMN34420931	NextSeq 500 paired end 2x150 reads	Urine	2014	Escherichia coli	CSE	NY1	<=0.12	Susceptible	<=0.12	Susceptible	<=0.5	Susceptible	<=0.12	Susceptible	32	Resistant	<=0.5	Susceptible	16	Resistant	64	Resistant	>32	Resistant	>8	Resistant	>16	Resistant	>32	Resistant	16	Susceptible	0.5	Intermediate	0.5	Intermediate	>8	Resistant	>8	Resistant	4	Susceptible	0.5	Susceptible	1	Susceptible	4	Susceptible
CS-573	SAMN34420932	NextSeq 500 paired end 2x150 reads	Urine	2014	Klebsiella pneumoniae	CSE	CA	<=0.12	Susceptible	<=0.12	Susceptible	<=0.5	Susceptible	<=0.12	Susceptible	<=2	Susceptible	<=0.5	Susceptible	<=0.5	Susceptible	<=1	Susceptible	<=1	Susceptible	2	Susceptible	4	Susceptible	>32	Resistant	<=4	Susceptible	0.5	Intermediate	1	Intermediate	<=0.25	Susceptible	<=0.12	Susceptible	<=1	Susceptible	<=0.25	Susceptible	<=0.5	Susceptible	<=2	Susceptible
CS-580	SAMN34420933	NextSeq 500 paired end 2x150 reads	Urine	2014	Klebsiella pneumoniae	CSE	CA	<=0.12	Susceptible	<=0.12	Susceptible	<=0.5	Susceptible	<=0.12	Susceptible	<=2	Susceptible	<=0.5	Susceptible	<=0.5	Susceptible	<=1	Susceptible	<=1	Susceptible	2	Susceptible	<=2	Susceptible	32	Resistant	<=4	Susceptible	0.5	Intermediate	1	Intermediate	<=0.25	Susceptible	<=0.12	Susceptible	<=1	Susceptible	<=0.25	Susceptible	<=0.5	Susceptible	<=2	Susceptible
CS-585	SAMN34420934	NextSeq 500 paired end 2x150 reads	Other	2014	Klebsiella pneumoniae	CSE	NM	<=0.12	Susceptible	<=0.12	Susceptible	<=0.5	Susceptible	<=0.12	Susceptible	<=2	Susceptible	<=0.5	Susceptible	<=0.5	Susceptible	<=1	Susceptible	<=1	Susceptible	2	Susceptible	<=2	Susceptible	16	Intermediate	<=4	Susceptible	<=0.25	Intermediate	0.5	Intermediate	<=0.25	Susceptible	<=0.12	Susceptible	<=1	Susceptible	<=0.25	Susceptible	<=0.5	Susceptible	<=2	Susceptible
CS-586	SAMN34420935	NextSeq 500 paired end 2x150 reads	Other	2014	Enterobacter cloacae complex	CSE	NM	<=0.12	Susceptible	<=0.12	Susceptible	<=0.5	Susceptible	<=0.12	Susceptible	<=2	Susceptible	<=0.5	Susceptible	<=0.5	Susceptible	<=1	Susceptible	<=1	Susceptible	>8	Resistant	>16	Resistant	8	Susceptible	<=4	Susceptible	0.5	Intermediate	0.5	Intermediate	<=0.25	Susceptible	<=0.12	Susceptible	<=1	Susceptible	<=0.25	Susceptible	<=0.5	Susceptible	<=2	Susceptible
CS-587	SAMN34420936	NextSeq 500 paired end 2x150 reads	Other	2014	Klebsiella pneumoniae	CSE	NM	<=0.12	Susceptible	<=0.12	Susceptible	1	Susceptible	<=0.12	Susceptible	<=2	Susceptible	<=0.5	Susceptible	<=0.5	Susceptible	<=1	Susceptible	<=1	Susceptible	2	Susceptible	8	Susceptible	>32	Resistant	<=4	Susceptible	0.5	Intermediate	0.5	Intermediate	<=0.25	Susceptible	<=0.12	Susceptible	<=1	Susceptible	<=0.25	Susceptible	<=0.5	Susceptible	<=2	Susceptible
CS-588	SAMN34420937	NextSeq 500 paired end 2x150 reads	Other	2014	Klebsiella pneumoniae	CSE	NM	<=0.12	Susceptible	<=0.12	Susceptible	<=0.5	Susceptible	<=0.12	Susceptible	<=2	Susceptible	<=0.5	Susceptible	<=0.5	Susceptible	<=1	Susceptible	<=1	Susceptible	8	Resistant	8	Susceptible	>32	Resistant	128	Resistant	<=0.25	Intermediate	0.5	Intermediate	<=0.25	Susceptible	<=0.12	Susceptible	<=1	Susceptible	<=0.25	Susceptible	<=0.5	Susceptible	>32	Resistant
CS-590	SAMN34420938	NextSeq 500 paired end 2x150 reads	Blood	2014	Klebsiella pneumoniae	CSE	NM	<=0.12	Susceptible	<=0.12	Susceptible	<=0.5	Susceptible	<=0.12	Susceptible	<=2	Susceptible	<=0.5	Susceptible	<=0.5	Susceptible	<=1	Susceptible	<=1	Susceptible	2	Susceptible	4	Susceptible	>32	Resistant	<=4	Susceptible	0.5	Intermediate	1	Intermediate	<=0.25	Susceptible	<=0.12	Susceptible	<=1	Susceptible	<=0.25	Susceptible	<=0.5	Susceptible	<=2	Susceptible
CS-591	SAMN34420939	NextSeq 500 paired end 2x150 reads	Blood	2014	Klebsiella pneumoniae	CSE	NM	<=0.12	Susceptible	<=0.12	Susceptible	<=0.5	Susceptible	<=0.12	Susceptible	<=2	Susceptible	<=0.5	Susceptible	<=0.5	Susceptible	<=1	Susceptible	<=1	Susceptible	2	Susceptible	4	Susceptible	8	Susceptible	<=4	Susceptible	0.5	Intermediate	0.5	Intermediate	<=0.25	Susceptible	<=0.12	Susceptible	<=1	Susceptible	<=0.25	Susceptible	<=0.5	Susceptible	<=2	Susceptible
CS-592	SAMN34420940	NextSeq 500 paired end 2x150 reads	Blood	2014	Klebsiella pneumoniae	CSE	NM	<=0.12	Susceptible	<=0.12	Susceptible	<=0.5	Susceptible	<=0.12	Susceptible	<=2	Susceptible	<=0.5	Susceptible	<=0.5	Susceptible	<=1	Susceptible	<=1	Susceptible	2	Susceptible	<=2	Susceptible	>32	Resistant	<=4	Susceptible	0.5	Intermediate	1	Intermediate	<=0.25	Susceptible	<=0.12	Susceptible	<=1	Susceptible	<=0.25	Susceptible	<=0.5	Susceptible	<=2	Susceptible
CS-593	SAMN34420941	NextSeq 500 paired end 2x150 reads	Respiratory	2014	Klebsiella pneumoniae	CSE	WA	<=0.12	Susceptible	<=0.12	Susceptible	<=0.5	Susceptible	<=0.12	Susceptible	<=2	Susceptible	<=0.5	Susceptible	<=0.5	Susceptible	<=1	Susceptible	<=1	Susceptible	2	Susceptible	<=2	Susceptible	>32	Resistant	<=4	Susceptible	1	Intermediate	2	Intermediate	<=0.25	Susceptible	<=0.12	Susceptible	<=1	Susceptible	<=0.25	Susceptible	<=0.5	Susceptible	<=2	Susceptible
CS-604	SAMN34420942	NextSeq 500 paired end 2x150 reads	Other	2014	Klebsiella pneumoniae	CSE	WA	<=0.12	Susceptible	<=0.12	Susceptible	<=0.5	Susceptible	<=0.12	Susceptible	<=2	Susceptible	<=0.5	Susceptible	<=0.5	Susceptible	<=1	Susceptible	<=1	Susceptible	2	Susceptible	<=2	Susceptible	>32	Resistant	<=4	Susceptible	0.5	Intermediate	0.5	Intermediate	<=0.25	Susceptible	<=0.12	Susceptible	<=1	Susceptible	<=0.25	Susceptible	<=0.5	Susceptible	<=2	Susceptible
CS-606	SAMN34420943	NextSeq 500 paired end 2x150 reads	Blood	2015	Klebsiella pneumoniae	CSE	MD	<=0.12	Susceptible	<=0.12	Susceptible	<=0.5	Susceptible	<=0.12	Susceptible	<=2	Susceptible	<=0.5	Susceptible	<=0.5	Susceptible	<=1	Susceptible	<=1	Susceptible	2	Susceptible	<=2	Susceptible	>32	Resistant	<=4	Susceptible	<=0.25	Intermediate	0.5	Intermediate	<=0.25	Susceptible	<=0.12	Susceptible	<=1	Susceptible	<=0.25	Susceptible	<=0.5	Susceptible	<=2	Susceptible
CS-608	SAMN34420944	NextSeq 500 paired end 2x150 reads	Other	2015	Klebsiella aerogenes	CSE	MD	<=0.12	Susceptible	<=0.12	Susceptible	2	Intermediate	<=0.12	Susceptible	<=2	Susceptible	<=0.5	Susceptible	<=0.5	Susceptible	<=1	Susceptible	<=1	Susceptible	>8	Resistant	>16	Resistant	>32	Resistant	<=4	Susceptible	0.5	Intermediate	1	Intermediate	<=0.25	Susceptible	0.25	Susceptible	<=1	Susceptible	<=0.25	Susceptible	<=0.5	Susceptible	<=2	Susceptible
CS-611	SAMN34420945	NextSeq 500 paired end 2x150 reads	Respiratory	2015	Klebsiella pneumoniae	CSE	MD	<=0.12	Susceptible	<=0.12	Susceptible	<=0.5	Susceptible	<=0.12	Susceptible	<=2	Susceptible	<=0.5	Susceptible	<=0.5	Susceptible	<=1	Susceptible	2	Intermediate	8	Resistant	16	Intermediate	32	Resistant	8	Susceptible	0.5	Intermediate	0.5	Intermediate	1	Resistant	1	Intermediate	<=1	Susceptible	<=0.25	Susceptible	<=0.5	Susceptible	4	Susceptible
CS-613	SAMN34420946	NextSeq 500 paired end 2x150 reads	Urine	2015	Enterobacter cloacae complex	CSE	MD	<=0.12	Susceptible	<=0.12	Susceptible	<=0.5	Susceptible	<=0.12	Susceptible	<=2	Susceptible	<=0.5	Susceptible	<=0.5	Susceptible	<=1	Susceptible	<=1	Susceptible	>8	Resistant	>16	Resistant	>32	Resistant	<=4	Susceptible	<=0.25	Intermediate	0.5	Intermediate	<=0.25	Susceptible	<=0.12	Susceptible	<=1	Susceptible	<=0.25	Susceptible	<=0.5	Susceptible	<=2	Susceptible
CS-615	SAMN34420947	NextSeq 500 paired end 2x150 reads	Urine	2015	Klebsiella pneumoniae	CSE	MD	<=0.12	Susceptible	<=0.12	Susceptible	<=0.5	Susceptible	<=0.12	Susceptible	<=2	Susceptible	<=0.5	Susceptible	<=0.5	Susceptible	<=1	Susceptible	<=1	Susceptible	4	Intermediate	<=2	Susceptible	>32	Resistant	<=4	Susceptible	0.5	Intermediate	0.5	Intermediate	<=0.25	Susceptible	<=0.12	Susceptible	4	Susceptible	0.5	Susceptible	1	Susceptible	<=2	Susceptible
CS-617	SAMN34420948	NextSeq 500 paired end 2x150 reads	Blood	2015	Escherichia coli	CSE	PA	<=0.12	Susceptible	<=0.12	Susceptible	<=0.5	Susceptible	<=0.12	Susceptible	<=2	Susceptible	<=0.5	Susceptible	<=0.5	Susceptible	<=1	Susceptible	<=1	Susceptible	2	Susceptible	<=2	Susceptible	2	Susceptible	<=4	Susceptible	<=0.25	Intermediate	0.5	Intermediate	<=0.25	Susceptible	1	Intermediate	4	Susceptible	1	Susceptible	2	Susceptible	4	Susceptible
CS-618	SAMN34420949	NextSeq 500 paired end 2x150 reads	Other	2015	Klebsiella pneumoniae	CSE	PA	<=0.12	Susceptible	<=0.12	Susceptible	<=0.5	Susceptible	<=0.12	Susceptible	<=2	Susceptible	<=0.5	Susceptible	<=0.5	Susceptible	<=1	Susceptible	<=1	Susceptible	2	Susceptible	4	Susceptible	32	Resistant	<=4	Susceptible	<=0.25	Intermediate	0.5	Intermediate	<=0.25	Susceptible	<=0.12	Susceptible	<=1	Susceptible	<=0.25	Susceptible	<=0.5	Susceptible	<=2	Susceptible
CS-619	SAMN34420950	NextSeq 500 paired end 2x150 reads	Urine	2015	Klebsiella pneumoniae	CSE	PA	<=0.12	Susceptible	<=0.12	Susceptible	<=0.5	Susceptible	<=0.12	Susceptible	<=2	Susceptible	<=0.5	Susceptible	<=0.5	Susceptible	<=1	Susceptible	<=1	Susceptible	2	Susceptible	<=2	Susceptible	8	Susceptible	<=4	Susceptible	<=0.25	Intermediate	0.5	Intermediate	<=0.25	Susceptible	<=0.12	Susceptible	<=1	Susceptible	<=0.25	Susceptible	<=0.5	Susceptible	<=2	Susceptible
CS-621	SAMN34420951	NextSeq 500 paired end 2x150 reads	Urine	2015	Klebsiella pneumoniae	CSE	PA	<=0.12	Susceptible	<=0.12	Susceptible	<=0.5	Susceptible	<=0.12	Susceptible	<=2	Susceptible	<=0.5	Susceptible	4	Resistant	8	Intermediate	<=1	Susceptible	4	Intermediate	<=2	Susceptible	>32	Resistant	16	Susceptible	0.5	Intermediate	0.5	Intermediate	<=0.25	Susceptible	<=0.12	Susceptible	<=1	Susceptible	<=0.25	Susceptible	<=0.5	Susceptible	<=2	Susceptible
CS-626	SAMN34420952	NextSeq 500 paired end 2x150 reads	Urine	2015	Klebsiella pneumoniae	CSE	PA	<=0.12	Susceptible	<=0.12	Susceptible	<=0.5	Susceptible	<=0.12	Susceptible	<=2	Susceptible	<=0.5	Susceptible	<=0.5	Susceptible	<=1	Susceptible	<=1	Susceptible	2	Susceptible	8	Susceptible	32	Resistant	<=4	Susceptible	<=0.25	Intermediate	0.5	Intermediate	<=0.25	Susceptible	<=0.12	Susceptible	<=1	Susceptible	<=0.25	Susceptible	<=0.5	Susceptible	8	Intermediate
CS-632	SAMN34420953	NextSeq 500 paired end 2x150 reads	Urine	2015	Klebsiella pneumoniae	CSE	IA	<=0.12	Susceptible	<=0.12	Susceptible	<=0.5	Susceptible	<=0.12	Susceptible	<=2	Susceptible	<=0.5	Susceptible	<=0.5	Susceptible	<=1	Susceptible	<=1	Susceptible	>8	Resistant	>16	Resistant	>32	Resistant	<=4	Susceptible	2	Intermediate	1	Intermediate	0.5	Intermediate	1	Intermediate	<=1	Susceptible	<=0.25	Susceptible	<=0.5	Susceptible	8	Intermediate
CS-633	SAMN34420954	NextSeq 500 paired end 2x150 reads	Urine	2015	Citrobacter freundii complex	CSE	IA	<=0.12	Susceptible	<=0.12	Susceptible	<=0.5	Susceptible	<=0.12	Susceptible	<=2	Susceptible	<=0.5	Susceptible	<=0.5	Susceptible	<=1	Susceptible	<=1	Susceptible	>8	Resistant	>16	Resistant	16	Intermediate	8	Susceptible	0.5	Intermediate	0.5	Intermediate	<=0.25	Susceptible	0.25	Susceptible	2	Susceptible	0.5	Susceptible	1	Susceptible	4	Susceptible
CS-637	SAMN34420955	NextSeq 500 paired end 2x150 reads	Other	2015	Klebsiella pneumoniae	CSE	IA	<=0.12	Susceptible	<=0.12	Susceptible	<=0.5	Susceptible	<=0.12	Susceptible	<=2	Susceptible	<=0.5	Susceptible	<=0.5	Susceptible	<=1	Susceptible	<=1	Susceptible	2	Susceptible	16	Intermediate	>32	Resistant	8	Susceptible	<=0.25	Intermediate	0.5	Intermediate	<=0.25	Susceptible	<=0.12	Susceptible	<=1	Susceptible	<=0.25	Susceptible	<=0.5	Susceptible	<=2	Susceptible
CS-647	SAMN34420956	NextSeq 500 paired end 2x150 reads	Blood	2015	Klebsiella pneumoniae	CSE	NY2	<=0.12	Susceptible	<=0.12	Susceptible	<=0.5	Susceptible	<=0.12	Susceptible	<=2	Susceptible	<=0.5	Susceptible	<=0.5	Susceptible	<=1	Susceptible	<=1	Susceptible	2	Susceptible	4	Susceptible	32	Resistant	<=4	Susceptible	0.5	Intermediate	0.5	Intermediate	<=0.25	Susceptible	<=0.12	Susceptible	<=1	Susceptible	<=0.25	Susceptible	<=0.5	Susceptible	<=2	Susceptible
CS-652	SAMN34420957	NextSeq 500 paired end 2x150 reads	Blood	2015	Enterobacter cloacae complex	CSE	NY2	<=0.12	Susceptible	<=0.12	Susceptible	<=0.5	Susceptible	<=0.12	Susceptible	<=2	Susceptible	<=0.5	Susceptible	<=0.5	Susceptible	<=1	Susceptible	<=1	Susceptible	>8	Resistant	>16	Resistant	>32	Resistant	<=4	Susceptible	>8	Resistant	>8	Resistant	<=0.25	Susceptible	0.25	Susceptible	<=1	Susceptible	<=0.25	Susceptible	<=0.5	Susceptible	<=2	Susceptible
CS-655	SAMN34420958	NextSeq 500 paired end 2x150 reads	Urine	2015	Escherichia coli	CSE	NC	<=0.12	Susceptible	<=0.12	Susceptible	<=0.5	Susceptible	<=0.12	Susceptible	<=2	Susceptible	<=0.5	Susceptible	<=0.5	Susceptible	<=1	Susceptible	<=1	Susceptible	2	Susceptible	4	Susceptible	4	Susceptible	<=4	Susceptible	0.5	Intermediate	0.5	Intermediate	>8	Resistant	>8	Resistant	4	Susceptible	2	Susceptible	1	Susceptible	<=2	Susceptible
CS-658	SAMN34420959	NextSeq 500 paired end 2x150 reads	Blood	2015	Klebsiella pneumoniae	CSE	NC	<=0.12	Susceptible	<=0.12	Susceptible	<=0.5	Susceptible	<=0.12	Susceptible	<=2	Susceptible	<=0.5	Susceptible	<=0.5	Susceptible	<=1	Susceptible	<=1	Susceptible	2	Susceptible	<=2	Susceptible	32	Resistant	<=4	Susceptible	1	Intermediate	0.5	Intermediate	<=0.25	Susceptible	<=0.12	Susceptible	<=1	Susceptible	<=0.25	Susceptible	<=0.5	Susceptible	<=2	Susceptible
CS-659	SAMN34420960	NextSeq 500 paired end 2x150 reads	Respiratory	2015	Enterobacter cloacae complex	CSE	NC	<=0.12	Susceptible	<=0.12	Susceptible	<=0.5	Susceptible	<=0.12	Susceptible	<=2	Susceptible	<=0.5	Susceptible	<=0.5	Susceptible	<=1	Susceptible	<=1	Susceptible	>8	Resistant	>16	Resistant	>32	Resistant	<=4	Susceptible	<=0.25	Intermediate	0.5	Intermediate	<=0.25	Susceptible	<=0.12	Susceptible	<=1	Susceptible	<=0.25	Susceptible	<=0.5	Susceptible	<=2	Susceptible
CS-660	SAMN34420961	NextSeq 500 paired end 2x150 reads	Urine	2015	Klebsiella pneumoniae	CSE	NC	0.5	Susceptible	<=0.12	Susceptible	1	Susceptible	<=0.12	Susceptible	<=2	Susceptible	<=0.5	Susceptible	<=0.5	Susceptible	<=1	Susceptible	<=1	Susceptible	2	Susceptible	<=2	Susceptible	>32	Resistant	<=4	Susceptible	0.5	Intermediate	1	Intermediate	<=0.25	Susceptible	<=0.12	Susceptible	<=1	Susceptible	<=0.25	Susceptible	<=0.5	Susceptible	<=2	Susceptible
CS-664	SAMN34420962	NextSeq 500 paired end 2x150 reads	Urine	2015	Klebsiella pneumoniae	CSE	NC	<=0.12	Susceptible	<=0.12	Susceptible	<=0.5	Susceptible	<=0.12	Susceptible	<=2	Susceptible	<=0.5	Susceptible	<=0.5	Susceptible	<=1	Susceptible	<=1	Susceptible	8	Resistant	>16	Resistant	>32	Resistant	16	Susceptible	0.5	Intermediate	0.5	Intermediate	<=0.25	Susceptible	1	Intermediate	<=1	Susceptible	<=0.25	Susceptible	<=0.5	Susceptible	16	Resistant
CS-666	SAMN34420963	NextSeq 500 paired end 2x150 reads	Other	2015	Klebsiella pneumoniae	CSE	NY1	2	Intermediate	1	Intermediate	2	Intermediate	2	Intermediate	<=2	Susceptible	16	Resistant	64	Resistant	>128	Resistant	>32	Resistant	>8	Resistant	>16	Resistant	>32	Resistant	8	Susceptible	0.5	Intermediate	0.5	Intermediate	<=0.25	Susceptible	<=0.12	Susceptible	<=1	Susceptible	0.5	Susceptible	4	Susceptible	<=2	Susceptible
CS-667	SAMN34420964	NextSeq 500 paired end 2x150 reads	Urine	2015	Klebsiella pneumoniae	CSE	NY1	<=0.12	Susceptible	<=0.12	Susceptible	<=0.5	Susceptible	<=0.12	Susceptible	64	Resistant	>32	Resistant	>64	Resistant	32	Resistant	>32	Resistant	>8	Resistant	4	Susceptible	>32	Resistant	64	Intermediate	0.5	Intermediate	1	Intermediate	8	Resistant	2	Resistant	8	Susceptible	>16	Resistant	>16	Resistant	>32	Resistant
CS-668	SAMN34420965	NextSeq 500 paired end 2x150 reads	Blood	2015	Klebsiella pneumoniae	CSE	NY1	<=0.12	Susceptible	<=0.12	Susceptible	<=0.5	Susceptible	<=0.12	Susceptible	>64	Resistant	>32	Resistant	>64	Resistant	128	Resistant	>32	Resistant	>8	Resistant	>16	Resistant	>32	Resistant	32	Intermediate	<=0.25	Intermediate	0.5	Intermediate	>8	Resistant	>8	Resistant	>64	Resistant	>16	Resistant	>16	Resistant	>32	Resistant
CS-674	SAMN34420966	NextSeq 500 paired end 2x150 reads	Urine	2015	Escherichia coli	CSE	NY1	<=0.12	Susceptible	<=0.12	Susceptible	<=0.5	Susceptible	<=0.12	Susceptible	64	Resistant	>32	Resistant	>64	Resistant	32	Resistant	>32	Resistant	>8	Resistant	8	Susceptible	>32	Resistant	<=4	Susceptible	0.5	Intermediate	0.5	Intermediate	>8	Resistant	>8	Resistant	2	Susceptible	0.5	Susceptible	1	Susceptible	>32	Resistant
CS-679	SAMN34420967	NextSeq 500 paired end 2x150 reads	Urine	2015	Klebsiella pneumoniae	CSE	CA	<=0.12	Susceptible	<=0.12	Susceptible	<=0.5	Susceptible	<=0.12	Susceptible	<=2	Susceptible	<=0.5	Susceptible	<=0.5	Susceptible	<=1	Susceptible	<=1	Susceptible	2	Susceptible	<=2	Susceptible	32	Resistant	<=4	Susceptible	0.5	Intermediate	0.5	Intermediate	<=0.25	Susceptible	<=0.12	Susceptible	<=1	Susceptible	<=0.25	Susceptible	<=0.5	Susceptible	<=2	Susceptible
CS-680	SAMN34420968	NextSeq 500 paired end 2x150 reads	Urine	2015	Klebsiella pneumoniae	CSE	CA	<=0.12	Susceptible	<=0.12	Susceptible	<=0.5	Susceptible	<=0.12	Susceptible	<=2	Susceptible	<=0.5	Susceptible	<=0.5	Susceptible	<=1	Susceptible	<=1	Susceptible	4	Intermediate	4	Susceptible	>32	Resistant	<=4	Susceptible	0.5	Intermediate	0.5	Intermediate	<=0.25	Susceptible	<=0.12	Susceptible	<=1	Susceptible	0.5	Susceptible	<=0.5	Susceptible	<=2	Susceptible
CS-682	SAMN34420969	NextSeq 500 paired end 2x150 reads	Urine	2015	Klebsiella pneumoniae	CSE	CA	<=0.12	Susceptible	<=0.12	Susceptible	<=0.5	Susceptible	<=0.12	Susceptible	<=2	Susceptible	<=0.5	Susceptible	<=0.5	Susceptible	<=1	Susceptible	<=1	Susceptible	2	Susceptible	<=2	Susceptible	>32	Resistant	<=4	Susceptible	0.5	Intermediate	0.5	Intermediate	<=0.25	Susceptible	<=0.12	Susceptible	<=1	Susceptible	<=0.25	Susceptible	<=0.5	Susceptible	<=2	Susceptible
CS-683	SAMN34420970	NextSeq 500 paired end 2x150 reads	Urine	2015	Klebsiella pneumoniae	CSE	CA	<=0.12	Susceptible	<=0.12	Susceptible	1	Susceptible	<=0.12	Susceptible	<=2	Susceptible	<=0.5	Susceptible	<=0.5	Susceptible	<=1	Susceptible	<=1	Susceptible	2	Susceptible	4	Susceptible	32	Resistant	<=4	Susceptible	<=0.25	Intermediate	0.5	Intermediate	<=0.25	Susceptible	<=0.12	Susceptible	<=1	Susceptible	<=0.25	Susceptible	<=0.5	Susceptible	<=2	Susceptible
CS-685	SAMN34420971	MiSeq (V3) paired end 2x300 reads	Other	2015	Klebsiella pneumoniae	CSE	CA	<=0.12	Susceptible	<=0.12	Susceptible	<=0.5	Susceptible	<=0.12	Susceptible	<=2	Susceptible	<=0.5	Susceptible	<=0.5	Susceptible	<=1	Susceptible	<=1	Susceptible	4	Intermediate	8	Susceptible	>32	Resistant	<=4	Susceptible	<=0.25	Intermediate	1	Intermediate	<=0.25	Susceptible	<=0.12	Susceptible	2	Susceptible	0.5	Susceptible	<=0.5	Susceptible	<=2	Susceptible
CS-687	SAMN34420972	NextSeq 500 paired end 2x150 reads	Urine	2015	Klebsiella pneumoniae	CSE	CA	0.5	Susceptible	<=0.12	Susceptible	2	Intermediate	<=0.12	Susceptible	<=2	Susceptible	<=0.5	Susceptible	<=0.5	Susceptible	<=1	Susceptible	<=1	Susceptible	8	Resistant	8	Susceptible	>32	Resistant	16	Susceptible	0.5	Intermediate	1	Intermediate	>8	Resistant	>8	Resistant	4	Susceptible	<=0.25	Susceptible	8	Intermediate	>32	Resistant
CS-688	SAMN34420973	NextSeq 500 paired end 2x150 reads	Urine	2015	Klebsiella pneumoniae	CSE	CA	<=0.12	Susceptible	<=0.12	Susceptible	<=0.5	Susceptible	<=0.12	Susceptible	<=2	Susceptible	<=0.5	Susceptible	<=0.5	Susceptible	<=1	Susceptible	<=1	Susceptible	2	Susceptible	<=2	Susceptible	32	Resistant	<=4	Susceptible	<=0.25	Intermediate	0.5	Intermediate	<=0.25	Susceptible	<=0.12	Susceptible	<=1	Susceptible	<=0.25	Susceptible	<=0.5	Susceptible	<=2	Susceptible
CS-697	SAMN34420974	NextSeq 500 paired end 2x150 reads	Urine	2015	Escherichia coli	CSE	NM	<=0.12	Susceptible	<=0.12	Susceptible	<=0.5	Susceptible	<=0.12	Susceptible	<=2	Susceptible	<=0.5	Susceptible	<=0.5	Susceptible	<=1	Susceptible	<=1	Susceptible	2	Susceptible	<=2	Susceptible	2	Susceptible	<=4	Susceptible	1	Intermediate	1	Intermediate	<=0.25	Susceptible	<=0.12	Susceptible	<=1	Susceptible	<=0.25	Susceptible	<=0.5	Susceptible	<=2	Susceptible
CS-698	SAMN34420975	NextSeq 500 paired end 2x150 reads	Urine	2015	Klebsiella pneumoniae	CSE	NM	<=0.12	Susceptible	<=0.12	Susceptible	<=0.5	Susceptible	<=0.12	Susceptible	<=2	Susceptible	<=0.5	Susceptible	<=0.5	Susceptible	<=1	Susceptible	<=1	Susceptible	2	Susceptible	<=2	Susceptible	32	Resistant	<=4	Susceptible	0.5	Intermediate	0.5	Intermediate	<=0.25	Susceptible	<=0.12	Susceptible	<=1	Susceptible	<=0.25	Susceptible	<=0.5	Susceptible	<=2	Susceptible
CS-701	SAMN34420976	NextSeq 500 paired end 2x150 reads	Respiratory	2015	Klebsiella pneumoniae	CSE	WA	<=0.12	Susceptible	<=0.12	Susceptible	<=0.5	Susceptible	<=0.12	Susceptible	<=2	Susceptible	<=0.5	Susceptible	<=0.5	Susceptible	<=1	Susceptible	<=1	Susceptible	8	Resistant	>16	Resistant	>32	Resistant	16	Susceptible	0.5	Intermediate	0.5	Intermediate	0.5	Intermediate	1	Intermediate	<=1	Susceptible	<=0.25	Susceptible	<=0.5	Susceptible	16	Resistant
CS-703	SAMN34420977	NextSeq 500 paired end 2x150 reads	Respiratory	2015	Klebsiella pneumoniae	CSE	WA	<=0.12	Susceptible	<=0.12	Susceptible	<=0.5	Susceptible	<=0.12	Susceptible	<=2	Susceptible	<=0.5	Susceptible	<=0.5	Susceptible	<=1	Susceptible	<=1	Susceptible	2	Susceptible	<=2	Susceptible	32	Resistant	<=4	Susceptible	0.5	Intermediate	0.5	Intermediate	<=0.25	Susceptible	<=0.12	Susceptible	<=1	Susceptible	<=0.25	Susceptible	<=0.5	Susceptible	<=2	Susceptible
CS-704	SAMN34420978	NextSeq 500 paired end 2x150 reads	Respiratory	2015	Klebsiella pneumoniae	CSE	WA	<=0.12	Susceptible	<=0.12	Susceptible	<=0.5	Susceptible	<=0.12	Susceptible	<=2	Susceptible	<=0.5	Susceptible	<=0.5	Susceptible	<=1	Susceptible	<=1	Susceptible	2	Susceptible	4	Susceptible	>32	Resistant	8	Susceptible	0.5	Intermediate	0.5	Intermediate	<=0.25	Susceptible	<=0.12	Susceptible	<=1	Susceptible	<=0.25	Susceptible	<=0.5	Susceptible	<=2	Susceptible
CS-706	SAMN34420979	NextSeq 500 paired end 2x150 reads	Other	2015	Klebsiella pneumoniae	CSE	WA	<=0.12	Susceptible	<=0.12	Susceptible	<=0.5	Susceptible	<=0.12	Susceptible	8	Intermediate	2	Susceptible	2	Intermediate	4	Susceptible	<=1	Susceptible	8	Resistant	4	Susceptible	>32	Resistant	16	Susceptible	0.5	Intermediate	0.5	Intermediate	<=0.25	Susceptible	0.5	Susceptible	<=1	Susceptible	<=0.25	Susceptible	<=0.5	Susceptible	8	Intermediate
CS-707	SAMN34420980	NextSeq 500 paired end 2x150 reads	Other	2015	Klebsiella pneumoniae	CSE	WA	<=0.12	Susceptible	<=0.12	Susceptible	<=0.5	Susceptible	<=0.12	Susceptible	<=2	Susceptible	<=0.5	Susceptible	<=0.5	Susceptible	<=1	Susceptible	<=1	Susceptible	4	Intermediate	4	Susceptible	>32	Resistant	<=4	Susceptible	1	Intermediate	1	Intermediate	<=0.25	Susceptible	<=0.12	Susceptible	<=1	Susceptible	<=0.25	Susceptible	<=0.5	Susceptible	4	Susceptible
CS-710	SAMN34420981	NextSeq 500 paired end 2x150 reads	Other	2015	Escherichia coli	CSE	WA	<=0.12	Susceptible	<=0.12	Susceptible	<=0.5	Susceptible	<=0.12	Susceptible	<=2	Susceptible	<=0.5	Susceptible	<=0.5	Susceptible	<=1	Susceptible	<=1	Susceptible	>8	Resistant	8	Susceptible	>32	Resistant	16	Susceptible	0.5	Intermediate	0.5	Intermediate	>8	Resistant	>8	Resistant	4	Susceptible	1	Susceptible	1	Susceptible	>32	Resistant
CS-713	SAMN34420982	NextSeq 500 paired end 2x150 reads	Blood	2015	Citrobacter freundii complex	CSE	MD	<=0.12	Susceptible	<=0.12	Susceptible	<=0.5	Susceptible	<=0.12	Susceptible	<=2	Susceptible	<=0.5	Susceptible	<=0.5	Susceptible	<=1	Susceptible	<=1	Susceptible	>8	Resistant	>16	Resistant	8	Susceptible	<=4	Susceptible	0.5	Intermediate	0.5	Intermediate	<=0.25	Susceptible	<=0.12	Susceptible	<=1	Susceptible	<=0.25	Susceptible	<=0.5	Susceptible	<=2	Susceptible
CS-715	SAMN34420983	NextSeq 500 paired end 2x150 reads	Blood	2015	Klebsiella pneumoniae	CSE	MD	<=0.12	Susceptible	<=0.12	Susceptible	1	Susceptible	<=0.12	Susceptible	32	Resistant	16	Resistant	>64	Resistant	16	Resistant	>32	Resistant	>8	Resistant	4	Susceptible	>32	Resistant	8	Susceptible	0.5	Intermediate	0.5	Intermediate	>8	Resistant	>8	Resistant	2	Susceptible	<=0.25	Susceptible	8	Intermediate	>32	Resistant
CS-719	SAMN34420984	NextSeq 500 paired end 2x150 reads	Other	2015	Klebsiella pneumoniae	CSE	MD	<=0.12	Susceptible	<=0.12	Susceptible	<=0.5	Susceptible	<=0.12	Susceptible	<=2	Susceptible	<=0.5	Susceptible	<=0.5	Susceptible	<=1	Susceptible	<=1	Susceptible	2	Susceptible	<=2	Susceptible	8	Susceptible	<=4	Susceptible	<=0.25	Intermediate	0.5	Intermediate	<=0.25	Susceptible	<=0.12	Susceptible	<=1	Susceptible	<=0.25	Susceptible	<=0.5	Susceptible	<=2	Susceptible
CS-721	SAMN34420985	NextSeq 500 paired end 2x150 reads	Other	2015	Klebsiella pneumoniae	CSE	MD	<=0.12	Susceptible	<=0.12	Susceptible	<=0.5	Susceptible	<=0.12	Susceptible	<=2	Susceptible	<=0.5	Susceptible	<=0.5	Susceptible	<=1	Susceptible	<=1	Susceptible	4	Intermediate	4	Susceptible	>32	Resistant	8	Susceptible	0.5	Intermediate	0.5	Intermediate	<=0.25	Susceptible	<=0.12	Susceptible	2	Susceptible	<=0.25	Susceptible	<=0.5	Susceptible	<=2	Susceptible
CS-724	SAMN34420986	NextSeq 500 paired end 2x150 reads	Blood	2015	Klebsiella pneumoniae	CSE	MD	<=0.12	Susceptible	0.5	Susceptible	<=0.5	Susceptible	<=0.12	Susceptible	<=2	Susceptible	<=0.5	Susceptible	<=0.5	Susceptible	<=1	Susceptible	<=1	Susceptible	>8	Resistant	>16	Resistant	32	Resistant	8	Susceptible	<=0.25	Intermediate	0.5	Intermediate	0.5	Intermediate	0.5	Susceptible	<=1	Susceptible	0.5	Susceptible	<=0.5	Susceptible	4	Susceptible
CS-727	SAMN34420987	NextSeq 500 paired end 2x150 reads	Urine	2015	Escherichia coli	CSE	PA	<=0.12	Susceptible	<=0.12	Susceptible	<=0.5	Susceptible	<=0.12	Susceptible	<=2	Susceptible	<=0.5	Susceptible	<=0.5	Susceptible	2	Susceptible	<=1	Susceptible	>8	Resistant	8	Susceptible	>32	Resistant	8	Susceptible	0.5	Intermediate	0.5	Intermediate	<=0.25	Susceptible	<=0.12	Susceptible	4	Susceptible	0.5	Susceptible	1	Susceptible	>32	Resistant
CS-729	SAMN34420988	NextSeq 500 paired end 2x150 reads	Urine	2015	Klebsiella pneumoniae	CSE	PA	<=0.12	Susceptible	<=0.12	Susceptible	<=0.5	Susceptible	<=0.12	Susceptible	<=2	Susceptible	<=0.5	Susceptible	<=0.5	Susceptible	<=1	Susceptible	<=1	Susceptible	2	Susceptible	4	Susceptible	32	Resistant	<=4	Susceptible	<=0.25	Intermediate	0.5	Intermediate	<=0.25	Susceptible	<=0.12	Susceptible	<=1	Susceptible	<=0.25	Susceptible	<=0.5	Susceptible	<=2	Susceptible
CS-731	SAMN34420989	NextSeq 500 paired end 2x150 reads	Blood	2015	Klebsiella pneumoniae	CSE	PA	<=0.12	Susceptible	<=0.12	Susceptible	<=0.5	Susceptible	<=0.12	Susceptible	<=2	Susceptible	<=0.5	Susceptible	<=0.5	Susceptible	<=1	Susceptible	<=1	Susceptible	2	Susceptible	<=2	Susceptible	32	Resistant	<=4	Susceptible	0.5	Intermediate	1	Intermediate	<=0.25	Susceptible	<=0.12	Susceptible	<=1	Susceptible	<=0.25	Susceptible	<=0.5	Susceptible	<=2	Susceptible
CS-733	SAMN34420990	NextSeq 500 paired end 2x150 reads	Urine	2015	Klebsiella pneumoniae	CSE	PA	<=0.12	Susceptible	<=0.12	Susceptible	<=0.5	Susceptible	<=0.12	Susceptible	<=2	Susceptible	<=0.5	Susceptible	2	Intermediate	<=1	Susceptible	<=1	Susceptible	2	Susceptible	<=2	Susceptible	>32	Resistant	<=4	Susceptible	0.5	Intermediate	0.5	Intermediate	<=0.25	Susceptible	<=0.12	Susceptible	<=1	Susceptible	0.5	Susceptible	<=0.5	Susceptible	8	Intermediate
CS-734	SAMN34420991	NextSeq 500 paired end 2x150 reads	Urine	2015	Klebsiella pneumoniae	CSE	PA	<=0.12	Susceptible	<=0.12	Susceptible	<=0.5	Susceptible	<=0.12	Susceptible	<=2	Susceptible	<=0.5	Susceptible	<=0.5	Susceptible	<=1	Susceptible	<=1	Susceptible	2	Susceptible	<=2	Susceptible	32	Resistant	<=4	Susceptible	<=0.25	Intermediate	0.5	Intermediate	<=0.25	Susceptible	<=0.12	Susceptible	<=1	Susceptible	<=0.25	Susceptible	<=0.5	Susceptible	<=2	Susceptible
CS-736	SAMN34420992	NextSeq 500 paired end 2x150 reads	Urine	2015	Klebsiella pneumoniae	CSE	PA	<=0.12	Susceptible	<=0.12	Susceptible	<=0.5	Susceptible	<=0.12	Susceptible	<=2	Susceptible	<=0.5	Susceptible	<=0.5	Susceptible	<=1	Susceptible	<=1	Susceptible	2	Susceptible	<=2	Susceptible	32	Resistant	<=4	Susceptible	0.5	Intermediate	0.5	Intermediate	<=0.25	Susceptible	<=0.12	Susceptible	<=1	Susceptible	<=0.25	Susceptible	<=0.5	Susceptible	>32	Resistant
CS-740	SAMN34420993	NextSeq 500 paired end 2x150 reads	Urine	2015	Escherichia coli	CSE	IA	<=0.12	Susceptible	<=0.12	Susceptible	<=0.5	Susceptible	<=0.12	Susceptible	<=2	Susceptible	<=0.5	Susceptible	<=0.5	Susceptible	<=1	Susceptible	<=1	Susceptible	2	Susceptible	<=2	Susceptible	4	Susceptible	<=4	Susceptible	0.5	Intermediate	0.5	Intermediate	1	Resistant	>8	Resistant	2	Susceptible	0.5	Susceptible	<=0.5	Susceptible	<=2	Susceptible
CS-741	SAMN34420994	NextSeq 500 paired end 2x150 reads	Urine	2015	Klebsiella pneumoniae	CSE	IA	<=0.12	Susceptible	<=0.12	Susceptible	<=0.5	Susceptible	<=0.12	Susceptible	<=2	Susceptible	<=0.5	Susceptible	<=0.5	Susceptible	<=1	Susceptible	<=1	Susceptible	2	Susceptible	16	Intermediate	>32	Resistant	<=4	Susceptible	0.5	Intermediate	0.5	Intermediate	<=0.25	Susceptible	<=0.12	Susceptible	<=1	Susceptible	<=0.25	Susceptible	<=0.5	Susceptible	4	Susceptible
CS-748	SAMN34420995	NextSeq 500 paired end 2x150 reads	Blood	2015	Klebsiella pneumoniae	CSE	IA	<=0.12	Susceptible	<=0.12	Susceptible	<=0.5	Susceptible	<=0.12	Susceptible	<=2	Susceptible	<=0.5	Susceptible	<=0.5	Susceptible	<=1	Susceptible	<=1	Susceptible	2	Susceptible	<=2	Susceptible	16	Intermediate	<=4	Susceptible	0.5	Intermediate	1	Intermediate	<=0.25	Susceptible	<=0.12	Susceptible	<=1	Susceptible	<=0.25	Susceptible	<=0.5	Susceptible	<=2	Susceptible
CS-749	SAMN34420996	NextSeq 500 paired end 2x150 reads	Blood	2015	Escherichia coli	CSE	NY2	<=0.12	Susceptible	<=0.12	Susceptible	<=0.5	Susceptible	<=0.12	Susceptible	64	Resistant	32	Resistant	>64	Resistant	32	Resistant	>32	Resistant	>8	Resistant	8	Susceptible	>32	Resistant	<=4	Susceptible	0.5	Intermediate	0.5	Intermediate	>8	Resistant	>8	Resistant	2	Susceptible	0.5	Susceptible	1	Susceptible	>32	Resistant
CS-753	SAMN34420997	NextSeq 500 paired end 2x150 reads	Blood	2015	Klebsiella pneumoniae	CSE	NY2	<=0.12	Susceptible	<=0.12	Susceptible	<=0.5	Susceptible	<=0.12	Susceptible	<=2	Susceptible	<=0.5	Susceptible	<=0.5	Susceptible	<=1	Susceptible	<=1	Susceptible	2	Susceptible	<=2	Susceptible	32	Resistant	8	Susceptible	0.5	Intermediate	0.5	Intermediate	<=0.25	Susceptible	<=0.12	Susceptible	<=1	Susceptible	<=0.25	Susceptible	<=0.5	Susceptible	<=2	Susceptible
CS-754	SAMN34420998	NextSeq 500 paired end 2x150 reads	Blood	2015	Klebsiella pneumoniae	CSE	NY2	<=0.12	Susceptible	<=0.12	Susceptible	<=0.5	Susceptible	<=0.12	Susceptible	<=2	Susceptible	<=0.5	Susceptible	<=0.5	Susceptible	<=1	Susceptible	<=1	Susceptible	2	Susceptible	4	Susceptible	16	Intermediate	<=4	Susceptible	0.5	Intermediate	0.5	Intermediate	<=0.25	Susceptible	<=0.12	Susceptible	<=1	Susceptible	<=0.25	Susceptible	<=0.5	Susceptible	<=2	Susceptible
CS-756	SAMN34420999	NextSeq 500 paired end 2x150 reads	Blood	2015	Klebsiella pneumoniae	CSE	NY2	<=0.12	Susceptible	<=0.12	Susceptible	<=0.5	Susceptible	<=0.12	Susceptible	<=2	Susceptible	<=0.5	Susceptible	<=0.5	Susceptible	<=1	Susceptible	<=1	Susceptible	<=1	Susceptible	4	Susceptible	32	Resistant	<=4	Susceptible	0.5	Intermediate	0.5	Intermediate	<=0.25	Susceptible	<=0.12	Susceptible	<=1	Susceptible	<=0.25	Susceptible	<=0.5	Susceptible	<=2	Susceptible
CS-763	SAMN34421000	NextSeq 500 paired end 2x150 reads	Urine	2015	Klebsiella pneumoniae	CSE	NC	<=0.12	Susceptible	<=0.12	Susceptible	<=0.5	Susceptible	<=0.12	Susceptible	<=2	Susceptible	<=0.5	Susceptible	<=0.5	Susceptible	<=1	Susceptible	<=1	Susceptible	<=1	Susceptible	<=2	Susceptible	16	Intermediate	<=4	Susceptible	<=0.25	Intermediate	1	Intermediate	<=0.25	Susceptible	0.25	Susceptible	<=1	Susceptible	<=0.25	Susceptible	<=0.5	Susceptible	<=2	Susceptible
CS-764	SAMN34421001	NextSeq 500 paired end 2x150 reads	Urine	2015	Enterobacter cloacae complex	CSE	NC	<=0.12	Susceptible	<=0.12	Susceptible	<=0.5	Susceptible	<=0.12	Susceptible	<=2	Susceptible	<=0.5	Susceptible	<=0.5	Susceptible	<=1	Susceptible	<=1	Susceptible	>8	Resistant	16	Intermediate	>32	Resistant	8	Susceptible	<=0.25	Intermediate	0.5	Intermediate	<=0.25	Susceptible	<=0.12	Susceptible	<=1	Susceptible	<=0.25	Susceptible	<=0.5	Susceptible	<=2	Susceptible
CS-766	SAMN34421002	NextSeq 500 paired end 2x150 reads	Blood	2015	Klebsiella pneumoniae	CSE	NC	<=0.12	Susceptible	<=0.12	Susceptible	<=0.5	Susceptible	<=0.12	Susceptible	<=2	Susceptible	<=0.5	Susceptible	<=0.5	Susceptible	<=1	Susceptible	<=1	Susceptible	4	Intermediate	8	Susceptible	>32	Resistant	<=4	Susceptible	<=0.25	Intermediate	0.5	Intermediate	<=0.25	Susceptible	<=0.12	Susceptible	<=1	Susceptible	<=0.25	Susceptible	<=0.5	Susceptible	<=2	Susceptible
CS-768	SAMN34421003	NextSeq 500 paired end 2x150 reads	Blood	2015	Escherichia coli	CSE	NC	0.25	Susceptible	0.25	Susceptible	2	Intermediate	<=0.12	Susceptible	<=2	Susceptible	<=0.5	Susceptible	<=0.5	Susceptible	<=1	Susceptible	<=1	Susceptible	4	Intermediate	4	Susceptible	<=1	Susceptible	<=4	Susceptible	>8	Resistant	>8	Resistant	<=0.25	Susceptible	<=0.12	Susceptible	2	Susceptible	1	Susceptible	2	Susceptible	32	Resistant
CS-770	SAMN34421004	NextSeq 500 paired end 2x150 reads	Blood	2015	Enterobacter cloacae complex	CSE	NC	<=0.12	Susceptible	<=0.12	Susceptible	<=0.5	Susceptible	<=0.12	Susceptible	<=2	Susceptible	<=0.5	Susceptible	<=0.5	Susceptible	<=1	Susceptible	<=1	Susceptible	2	Susceptible	8	Susceptible	2	Susceptible	<=4	Susceptible	0.5	Intermediate	0.5	Intermediate	<=0.25	Susceptible	<=0.12	Susceptible	2	Susceptible	1	Susceptible	1	Susceptible	>32	Resistant
CS-774	SAMN34421005	NextSeq 500 paired end 2x150 reads	Blood	2015	Klebsiella pneumoniae	CSE	NY1	<=0.12	Susceptible	<=0.12	Susceptible	<=0.5	Susceptible	<=0.12	Susceptible	>64	Resistant	>32	Resistant	>64	Resistant	64	Resistant	>32	Resistant	>8	Resistant	4	Susceptible	>32	Resistant	>128	Resistant	0.5	Intermediate	0.5	Intermediate	>8	Resistant	>8	Resistant	4	Susceptible	>16	Resistant	>16	Resistant	>32	Resistant
CS-776	SAMN34421006	NextSeq 500 paired end 2x150 reads	Blood	2015	Klebsiella pneumoniae	CSE	NY1	<=0.12	Susceptible	<=0.12	Susceptible	<=0.5	Susceptible	<=0.12	Susceptible	>64	Resistant	>32	Resistant	>64	Resistant	64	Resistant	>32	Resistant	>8	Resistant	<=2	Susceptible	>32	Resistant	8	Susceptible	<=0.25	Intermediate	0.5	Intermediate	>8	Resistant	8	Resistant	32	Intermediate	>16	Resistant	>16	Resistant	>32	Resistant
CS-779	SAMN34421007	NextSeq 500 paired end 2x150 reads	Blood	2015	Klebsiella pneumoniae	CSE	NY1	<=0.12	Susceptible	<=0.12	Susceptible	<=0.5	Susceptible	<=0.12	Susceptible	>64	Resistant	>32	Resistant	>64	Resistant	64	Resistant	>32	Resistant	>8	Resistant	4	Susceptible	>32	Resistant	64	Intermediate	0.5	Intermediate	1	Intermediate	>8	Resistant	>8	Resistant	32	Intermediate	>16	Resistant	>16	Resistant	>32	Resistant
CS-780	SAMN34421008	NextSeq 500 paired end 2x150 reads	Blood	2015	Enterobacter cloacae complex	CSE	NY1	<=0.12	Susceptible	1	Intermediate	<=0.5	Susceptible	0.25	Susceptible	64	Resistant	4	Susceptible-Dose Dependent	>64	Resistant	>128	Resistant	>32	Resistant	>8	Resistant	16	Intermediate	>32	Resistant	>128	Resistant	<=0.25	Intermediate	1	Intermediate	<=0.25	Susceptible	<=0.12	Susceptible	<=1	Susceptible	<=0.25	Susceptible	<=0.5	Susceptible	4	Susceptible
CS-784	SAMN34421009	NextSeq 500 paired end 2x150 reads	Blood	2015	Escherichia coli	CSE	NY1	<=0.12	Susceptible	<=0.12	Susceptible	<=0.5	Susceptible	<=0.12	Susceptible	64	Resistant	>32	Resistant	>64	Resistant	32	Resistant	>32	Resistant	>8	Resistant	8	Susceptible	>32	Resistant	<=4	Susceptible	0.5	Intermediate	0.5	Intermediate	1	Resistant	1	Intermediate	4	Susceptible	>16	Resistant	8	Intermediate	<=2	Susceptible
CS-788	SAMN34421010	NextSeq 500 paired end 2x150 reads	Urine	2015	Klebsiella pneumoniae	CSE	CA	<=0.12	Susceptible	<=0.12	Susceptible	<=0.5	Susceptible	<=0.12	Susceptible	<=2	Susceptible	<=0.5	Susceptible	<=0.5	Susceptible	<=1	Susceptible	<=1	Susceptible	2	Susceptible	<=2	Susceptible	<=1	Susceptible	<=4	Susceptible	0.5	Intermediate	0.5	Intermediate	<=0.25	Susceptible	<=0.12	Susceptible	<=1	Susceptible	<=0.25	Susceptible	<=0.5	Susceptible	<=2	Susceptible
CS-789	SAMN34421011	NextSeq 500 paired end 2x150 reads	Urine	2015	Klebsiella aerogenes	CSE	CA	<=0.12	Susceptible	<=0.12	Susceptible	1	Susceptible	<=0.12	Susceptible	<=2	Susceptible	<=0.5	Susceptible	<=0.5	Susceptible	<=1	Susceptible	<=1	Susceptible	>8	Resistant	>16	Resistant	>32	Resistant	<=4	Susceptible	<=0.25	Intermediate	0.5	Intermediate	<=0.25	Susceptible	<=0.12	Susceptible	<=1	Susceptible	<=0.25	Susceptible	<=0.5	Susceptible	<=2	Susceptible
CS-792	SAMN34421012	NextSeq 500 paired end 2x150 reads	Other	2015	Escherichia coli	CSE	CA	<=0.12	Susceptible	<=0.12	Susceptible	<=0.5	Susceptible	<=0.12	Susceptible	>64	Resistant	>32	Resistant	>64	Resistant	64	Resistant	>32	Resistant	>8	Resistant	16	Intermediate	>32	Resistant	16	Susceptible	0.5	Intermediate	1	Intermediate	>8	Resistant	>8	Resistant	8	Susceptible	1	Susceptible	16	Resistant	>32	Resistant
CS-799	SAMN34421013	NextSeq 500 paired end 2x150 reads	Urine	2015	Klebsiella pneumoniae	CSE	NM	<=0.12	Susceptible	<=0.12	Susceptible	<=0.5	Susceptible	<=0.12	Susceptible	<=2	Susceptible	<=0.5	Susceptible	<=0.5	Susceptible	<=1	Susceptible	<=1	Susceptible	4	Intermediate	16	Intermediate	>32	Resistant	<=4	Susceptible	<=0.25	Intermediate	0.5	Intermediate	<=0.25	Susceptible	<=0.12	Susceptible	<=1	Susceptible	<=0.25	Susceptible	<=0.5	Susceptible	<=2	Susceptible
CS-806	SAMN34421014	NextSeq 500 paired end 2x150 reads	Urine	2015	Escherichia coli	CSE	NM	<=0.12	Susceptible	<=0.12	Susceptible	<=0.5	Susceptible	<=0.12	Susceptible	<=2	Susceptible	<=0.5	Susceptible	<=0.5	Susceptible	<=1	Susceptible	<=1	Susceptible	4	Intermediate	<=2	Susceptible	>32	Resistant	<=4	Susceptible	<=0.25	Intermediate	0.5	Intermediate	<=0.25	Susceptible	<=0.12	Susceptible	4	Susceptible	1	Susceptible	2	Susceptible	>32	Resistant
CS-808	SAMN34421015	NextSeq 500 paired end 2x150 reads	Urine	2015	Escherichia coli	CSE	NM	<=0.12	Susceptible	<=0.12	Susceptible	<=0.5	Susceptible	<=0.12	Susceptible	<=2	Susceptible	<=0.5	Susceptible	<=0.5	Susceptible	<=1	Susceptible	<=1	Susceptible	2	Susceptible	<=2	Susceptible	4	Susceptible	<=4	Susceptible	0.5	Intermediate	0.5	Intermediate	<=0.25	Susceptible	<=0.12	Susceptible	<=1	Susceptible	0.5	Susceptible	2	Susceptible	4	Susceptible
CS-810	SAMN34421016	NextSeq 500 paired end 2x150 reads	Respiratory	2015	Klebsiella pneumoniae	CSE	WA	<=0.12	Susceptible	<=0.12	Susceptible	<=0.5	Susceptible	<=0.12	Susceptible	4	Susceptible	8	Susceptible-Dose Dependent	>64	Resistant	4	Susceptible	>32	Resistant	>8	Resistant	<=2	Susceptible	>32	Resistant	<=4	Susceptible	0.5	Intermediate	0.5	Intermediate	>8	Resistant	>8	Resistant	<=1	Susceptible	>16	Resistant	4	Susceptible	>32	Resistant
CS-815	SAMN34421017	NextSeq 500 paired end 2x150 reads	Other	2015	Klebsiella pneumoniae	CSE	WA	0.25	Susceptible	<=0.12	Susceptible	1	Susceptible	<=0.12	Susceptible	<=2	Susceptible	<=0.5	Susceptible	<=0.5	Susceptible	<=1	Susceptible	<=1	Susceptible	8	Resistant	<=2	Susceptible	32	Resistant	<=4	Susceptible	0.5	Intermediate	0.5	Intermediate	<=0.25	Susceptible	<=0.12	Susceptible	<=1	Susceptible	<=0.25	Susceptible	<=0.5	Susceptible	<=2	Susceptible
CS-816	SAMN34421018	NextSeq 500 paired end 2x150 reads	Urine	2015	Escherichia coli	CSE	WA	<=0.12	Susceptible	<=0.12	Susceptible	<=0.5	Susceptible	<=0.12	Susceptible	<=2	Susceptible	<=0.5	Susceptible	<=0.5	Susceptible	<=1	Susceptible	<=1	Susceptible	2	Susceptible	4	Susceptible	2	Susceptible	<=4	Susceptible	0.5	Intermediate	0.5	Intermediate	<=0.25	Susceptible	<=0.12	Susceptible	2	Susceptible	0.5	Susceptible	1	Susceptible	<=2	Susceptible
CS-819	SAMN34421019	NextSeq 500 paired end 2x150 reads	Urine	2015	Klebsiella pneumoniae	CSE	WA	<=0.12	Susceptible	<=0.12	Susceptible	<=0.5	Susceptible	<=0.12	Susceptible	<=2	Susceptible	<=0.5	Susceptible	<=0.5	Susceptible	<=1	Susceptible	<=1	Susceptible	2	Susceptible	<=2	Susceptible	8	Susceptible	<=4	Susceptible	<=0.25	Intermediate	0.5	Intermediate	<=0.25	Susceptible	<=0.12	Susceptible	2	Susceptible	<=0.25	Susceptible	<=0.5	Susceptible	<=2	Susceptible
CS-821	SAMN34421020	NextSeq 500 paired end 2x150 reads	Blood	2015	Klebsiella pneumoniae	CSE	MD	<=0.12	Susceptible	<=0.12	Susceptible	<=0.5	Susceptible	<=0.12	Susceptible	<=2	Susceptible	<=0.5	Susceptible	<=0.5	Susceptible	<=1	Susceptible	<=1	Susceptible	2	Susceptible	<=2	Susceptible	16	Intermediate	<=4	Susceptible	<=0.25	Intermediate	0.5	Intermediate	<=0.25	Susceptible	<=0.12	Susceptible	<=1	Susceptible	<=0.25	Susceptible	<=0.5	Susceptible	<=2	Susceptible
CS-822	SAMN34421021	NextSeq 500 paired end 2x150 reads	Blood	2015	Klebsiella pneumoniae	CSE	MD	<=0.12	Susceptible	<=0.12	Susceptible	1	Susceptible	<=0.12	Susceptible	<=2	Susceptible	<=0.5	Susceptible	<=0.5	Susceptible	<=1	Susceptible	<=1	Susceptible	2	Susceptible	4	Susceptible	>32	Resistant	<=4	Susceptible	<=0.25	Intermediate	0.5	Intermediate	<=0.25	Susceptible	<=0.12	Susceptible	<=1	Susceptible	<=0.25	Susceptible	<=0.5	Susceptible	<=2	Susceptible
CS-823	SAMN34421022	NextSeq 500 paired end 2x150 reads	Blood	2015	Klebsiella pneumoniae	CSE	MD	<=0.12	Susceptible	<=0.12	Susceptible	<=0.5	Susceptible	<=0.12	Susceptible	<=2	Susceptible	<=0.5	Susceptible	<=0.5	Susceptible	<=1	Susceptible	<=1	Susceptible	2	Susceptible	4	Susceptible	32	Resistant	<=4	Susceptible	<=0.25	Intermediate	0.5	Intermediate	<=0.25	Susceptible	<=0.12	Susceptible	<=1	Susceptible	0.5	Susceptible	<=0.5	Susceptible	<=2	Susceptible
CS-826	SAMN34421023	NextSeq 500 paired end 2x150 reads	Blood	2015	Klebsiella pneumoniae	CSE	MD	<=0.12	Susceptible	<=0.12	Susceptible	1	Susceptible	<=0.12	Susceptible	<=2	Susceptible	<=0.5	Susceptible	<=0.5	Susceptible	<=1	Susceptible	<=1	Susceptible	2	Susceptible	4	Susceptible	>32	Resistant	8	Susceptible	<=0.25	Intermediate	0.5	Intermediate	<=0.25	Susceptible	<=0.12	Susceptible	<=1	Susceptible	<=0.25	Susceptible	<=0.5	Susceptible	<=2	Susceptible
CS-829	SAMN34421024	NextSeq 500 paired end 2x150 reads	Other	2015	Citrobacter freundii complex	CSE	MD	<=0.12	Susceptible	<=0.12	Susceptible	<=0.5	Susceptible	<=0.12	Susceptible	8	Intermediate	<=0.5	Susceptible	16	Resistant	32	Resistant	16	Resistant	>8	Resistant	>16	Resistant	>32	Resistant	8	Susceptible	0.5	Intermediate	0.5	Intermediate	2	Resistant	1	Intermediate	<=1	Susceptible	0.5	Susceptible	<=0.5	Susceptible	>32	Resistant
CS-830	SAMN34421025	NextSeq 500 paired end 2x150 reads	Respiratory	2015	Klebsiella pneumoniae	CSE	MD	<=0.12	Susceptible	<=0.12	Susceptible	<=0.5	Susceptible	<=0.12	Susceptible	<=2	Susceptible	<=0.5	Susceptible	<=0.5	Susceptible	<=1	Susceptible	<=1	Susceptible	4	Intermediate	8	Susceptible	>32	Resistant	<=4	Susceptible	0.5	Intermediate	0.5	Intermediate	0.5	Intermediate	1	Intermediate	<=1	Susceptible	<=0.25	Susceptible	<=0.5	Susceptible	4	Susceptible
CS-837	SAMN34421026	NextSeq 500 paired end 2x150 reads	Urine	2015	Escherichia coli	CSE	PA	<=0.12	Susceptible	<=0.12	Susceptible	<=0.5	Susceptible	<=0.12	Susceptible	<=2	Susceptible	<=0.5	Susceptible	<=0.5	Susceptible	<=1	Susceptible	<=1	Susceptible	>8	Resistant	16	Intermediate	>32	Resistant	<=4	Susceptible	<=0.25	Intermediate	0.5	Intermediate	>8	Resistant	>8	Resistant	4	Susceptible	1	Susceptible	1	Susceptible	8	Intermediate
CS-838	SAMN34421027	NextSeq 500 paired end 2x150 reads	Urine	2015	Klebsiella pneumoniae	CSE	PA	<=0.12	Susceptible	<=0.12	Susceptible	<=0.5	Susceptible	<=0.12	Susceptible	<=2	Susceptible	<=0.5	Susceptible	<=0.5	Susceptible	<=1	Susceptible	<=1	Susceptible	2	Susceptible	<=2	Susceptible	32	Resistant	<=4	Susceptible	<=0.25	Intermediate	0.5	Intermediate	<=0.25	Susceptible	<=0.12	Susceptible	<=1	Susceptible	<=0.25	Susceptible	<=0.5	Susceptible	<=2	Susceptible
CS-839	SAMN34421028	NextSeq 500 paired end 2x150 reads	Urine	2015	Klebsiella pneumoniae	CSE	PA	<=0.12	Susceptible	<=0.12	Susceptible	<=0.5	Susceptible	<=0.12	Susceptible	<=2	Susceptible	<=0.5	Susceptible	<=0.5	Susceptible	<=1	Susceptible	<=1	Susceptible	2	Susceptible	4	Susceptible	>32	Resistant	<=4	Susceptible	<=0.25	Intermediate	0.5	Intermediate	<=0.25	Susceptible	<=0.12	Susceptible	<=1	Susceptible	<=0.25	Susceptible	<=0.5	Susceptible	<=2	Susceptible
CS-842	SAMN34421029	NextSeq 500 paired end 2x150 reads	Urine	2015	Klebsiella pneumoniae	CSE	PA	<=0.12	Susceptible	<=0.12	Susceptible	<=0.5	Susceptible	<=0.12	Susceptible	<=2	Susceptible	<=0.5	Susceptible	<=0.5	Susceptible	<=1	Susceptible	2	Intermediate	2	Susceptible	4	Susceptible	>32	Resistant	<=4	Susceptible	<=0.25	Intermediate	0.5	Intermediate	<=0.25	Susceptible	<=0.12	Susceptible	<=1	Susceptible	<=0.25	Susceptible	<=0.5	Susceptible	<=2	Susceptible
CS-847	SAMN34421030	NextSeq 500 paired end 2x150 reads	Urine	2015	Citrobacter freundii complex	CSE	IA	<=0.12	Susceptible	<=0.12	Susceptible	<=0.5	Susceptible	<=0.12	Susceptible	<=2	Susceptible	<=0.5	Susceptible	<=0.5	Susceptible	<=1	Susceptible	<=1	Susceptible	>8	Resistant	>16	Resistant	>32	Resistant	<=4	Susceptible	<=0.25	Intermediate	0.5	Intermediate	<=0.25	Susceptible	0.25	Susceptible	<=1	Susceptible	<=0.25	Susceptible	<=0.5	Susceptible	>32	Resistant
CS-850	SAMN34421031	NextSeq 500 paired end 2x150 reads	Urine	2015	Escherichia coli	CSE	IA	<=0.12	Susceptible	<=0.12	Susceptible	<=0.5	Susceptible	<=0.12	Susceptible	<=2	Susceptible	<=0.5	Susceptible	<=0.5	Susceptible	<=1	Susceptible	<=1	Susceptible	2	Susceptible	4	Susceptible	>32	Resistant	<=4	Susceptible	<=0.25	Intermediate	0.5	Intermediate	<=0.25	Susceptible	<=0.12	Susceptible	<=1	Susceptible	<=0.25	Susceptible	<=0.5	Susceptible	>32	Resistant
CS-854	SAMN34421032	NextSeq 500 paired end 2x150 reads	Blood	2015	Escherichia coli	CSE	IA	<=0.12	Susceptible	<=0.12	Susceptible	<=0.5	Susceptible	<=0.12	Susceptible	<=2	Susceptible	<=0.5	Susceptible	<=0.5	Susceptible	<=1	Susceptible	<=1	Susceptible	2	Susceptible	<=2	Susceptible	4	Susceptible	<=4	Susceptible	0.5	Intermediate	1	Intermediate	<=0.25	Susceptible	<=0.12	Susceptible	4	Susceptible	0.5	Susceptible	<=0.5	Susceptible	<=2	Susceptible
CS-857	SAMN34421033	NextSeq 500 paired end 2x150 reads	Blood	2015	Enterobacter cloacae complex	CSE	NY2	<=0.12	Susceptible	<=0.12	Susceptible	1	Susceptible	<=0.12	Susceptible	<=2	Susceptible	<=0.5	Susceptible	<=0.5	Susceptible	<=1	Susceptible	<=1	Susceptible	>8	Resistant	>16	Resistant	>32	Resistant	<=4	Susceptible	>8	Resistant	>8	Resistant	<=0.25	Susceptible	<=0.12	Susceptible	<=1	Susceptible	<=0.25	Susceptible	<=0.5	Susceptible	<=2	Susceptible
CS-858	SAMN34421034	NextSeq 500 paired end 2x150 reads	Blood	2015	Klebsiella pneumoniae	CSE	NY2	<=0.12	Susceptible	<=0.12	Susceptible	<=0.5	Susceptible	<=0.12	Susceptible	<=2	Susceptible	<=0.5	Susceptible	<=0.5	Susceptible	2	Susceptible	<=1	Susceptible	2	Susceptible	8	Susceptible	>32	Resistant	<=4	Susceptible	0.5	Intermediate	0.5	Intermediate	<=0.25	Susceptible	<=0.12	Susceptible	2	Susceptible	<=0.25	Susceptible	<=0.5	Susceptible	<=2	Susceptible
CS-859	SAMN34421035	NextSeq 500 paired end 2x150 reads	Blood	2015	Klebsiella pneumoniae	CSE	NY2	<=0.12	Susceptible	<=0.12	Susceptible	<=0.5	Susceptible	<=0.12	Susceptible	<=2	Susceptible	<=0.5	Susceptible	<=0.5	Susceptible	<=1	Susceptible	<=1	Susceptible	<=1	Susceptible	<=2	Susceptible	8	Susceptible	<=4	Susceptible	<=0.25	Intermediate	<=0.25	Intermediate	<=0.25	Susceptible	<=0.12	Susceptible	<=1	Susceptible	<=0.25	Susceptible	<=0.5	Susceptible	<=2	Susceptible
CS-860	SAMN34421036	NextSeq 500 paired end 2x150 reads	Blood	2015	Klebsiella pneumoniae	CSE	NY2	<=0.12	Susceptible	<=0.12	Susceptible	<=0.5	Susceptible	<=0.12	Susceptible	<=2	Susceptible	<=0.5	Susceptible	<=0.5	Susceptible	<=1	Susceptible	<=1	Susceptible	2	Susceptible	4	Susceptible	16	Intermediate	<=4	Susceptible	<=0.25	Intermediate	0.5	Intermediate	<=0.25	Susceptible	<=0.12	Susceptible	<=1	Susceptible	<=0.25	Susceptible	<=0.5	Susceptible	<=2	Susceptible
CS-861	SAMN34421037	NextSeq 500 paired end 2x150 reads	Blood	2015	Klebsiella pneumoniae	CSE	NY2	<=0.12	Susceptible	<=0.12	Susceptible	<=0.5	Susceptible	<=0.12	Susceptible	<=2	Susceptible	<=0.5	Susceptible	<=0.5	Susceptible	<=1	Susceptible	<=1	Susceptible	2	Susceptible	<=2	Susceptible	32	Resistant	<=4	Susceptible	0.5	Intermediate	0.5	Intermediate	<=0.25	Susceptible	<=0.12	Susceptible	<=1	Susceptible	<=0.25	Susceptible	<=0.5	Susceptible	<=2	Susceptible
CS-863	SAMN34421038	NextSeq 500 paired end 2x150 reads	Blood	2015	Klebsiella pneumoniae	CSE	NY2	<=0.12	Susceptible	<=0.12	Susceptible	<=0.5	Susceptible	<=0.12	Susceptible	32	Resistant	<=0.5	Susceptible	1	Susceptible	4	Susceptible	2	Intermediate	4	Intermediate	4	Susceptible	32	Resistant	8	Susceptible	<=0.25	Intermediate	0.5	Intermediate	<=0.25	Susceptible	<=0.12	Susceptible	<=1	Susceptible	<=0.25	Susceptible	<=0.5	Susceptible	<=2	Susceptible
CS-867	SAMN34421039	NextSeq 500 paired end 2x150 reads	Blood	2015	Klebsiella pneumoniae	CSE	NY2	<=0.12	Susceptible	<=0.12	Susceptible	<=0.5	Susceptible	<=0.12	Susceptible	<=2	Susceptible	<=0.5	Susceptible	<=0.5	Susceptible	<=1	Susceptible	<=1	Susceptible	2	Susceptible	<=2	Susceptible	>32	Resistant	<=4	Susceptible	<=0.25	Intermediate	0.5	Intermediate	<=0.25	Susceptible	<=0.12	Susceptible	<=1	Susceptible	<=0.25	Susceptible	<=0.5	Susceptible	<=2	Susceptible
CS-868	SAMN34421040	NextSeq 500 paired end 2x150 reads	Blood	2015	Klebsiella pneumoniae	CSE	NY2	<=0.12	Susceptible	<=0.12	Susceptible	1	Susceptible	<=0.12	Susceptible	<=2	Susceptible	<=0.5	Susceptible	<=0.5	Susceptible	<=1	Susceptible	<=1	Susceptible	2	Susceptible	<=2	Susceptible	16	Intermediate	<=4	Susceptible	<=0.25	Intermediate	0.5	Intermediate	<=0.25	Susceptible	<=0.12	Susceptible	<=1	Susceptible	<=0.25	Susceptible	<=0.5	Susceptible	<=2	Susceptible
CS-869	SAMN34421041	NextSeq 500 paired end 2x150 reads	Respiratory	2015	Klebsiella pneumoniae	CSE	NC	<=0.12	Susceptible	<=0.12	Susceptible	<=0.5	Susceptible	<=0.12	Susceptible	<=2	Susceptible	<=0.5	Susceptible	<=0.5	Susceptible	<=1	Susceptible	<=1	Susceptible	2	Susceptible	4	Susceptible	>32	Resistant	8	Susceptible	<=0.25	Intermediate	0.5	Intermediate	<=0.25	Susceptible	<=0.12	Susceptible	<=1	Susceptible	<=0.25	Susceptible	<=0.5	Susceptible	<=2	Susceptible
CS-873	SAMN34421042	NextSeq 500 paired end 2x150 reads	Other	2015	Klebsiella pneumoniae	CSE	NC	<=0.12	Susceptible	<=0.12	Susceptible	<=0.5	Susceptible	<=0.12	Susceptible	<=2	Susceptible	<=0.5	Susceptible	<=0.5	Susceptible	<=1	Susceptible	<=1	Susceptible	2	Susceptible	4	Susceptible	16	Intermediate	<=4	Susceptible	<=0.25	Intermediate	0.5	Intermediate	<=0.25	Susceptible	<=0.12	Susceptible	<=1	Susceptible	<=0.25	Susceptible	<=0.5	Susceptible	<=2	Susceptible
CS-875	SAMN34421043	NextSeq 500 paired end 2x150 reads	Urine	2015	Escherichia coli	CSE	NC	<=0.12	Susceptible	<=0.12	Susceptible	<=0.5	Susceptible	<=0.12	Susceptible	>64	Resistant	>32	Resistant	>64	Resistant	32	Resistant	>32	Resistant	>8	Resistant	8	Susceptible	>32	Resistant	<=4	Susceptible	<=0.25	Intermediate	0.5	Intermediate	>8	Resistant	8	Resistant	2	Susceptible	>16	Resistant	8	Intermediate	>32	Resistant
CS-880	SAMN34421044	NextSeq 500 paired end 2x150 reads	Other	2015	Klebsiella pneumoniae	CSE	NC	<=0.12	Susceptible	<=0.12	Susceptible	<=0.5	Susceptible	<=0.12	Susceptible	<=2	Susceptible	<=0.5	Susceptible	<=0.5	Susceptible	<=1	Susceptible	<=1	Susceptible	4	Intermediate	<=2	Susceptible	32	Resistant	<=4	Susceptible	<=0.25	Intermediate	0.5	Intermediate	<=0.25	Susceptible	<=0.12	Susceptible	<=1	Susceptible	<=0.25	Susceptible	<=0.5	Susceptible	<=2	Susceptible
CS-886	SAMN34421045	NextSeq 500 paired end 2x150 reads	Urine	2015	Klebsiella pneumoniae	CSE	NY1	<=0.12	Susceptible	<=0.12	Susceptible	<=0.5	Susceptible	<=0.12	Susceptible	<=2	Susceptible	<=0.5	Susceptible	<=0.5	Susceptible	<=1	Susceptible	<=1	Susceptible	4	Intermediate	8	Susceptible	32	Resistant	8	Susceptible	0.5	Intermediate	0.5	Intermediate	8	Resistant	8	Resistant	<=1	Susceptible	<=0.25	Susceptible	N/A	N/A	<=2	Susceptible
CS-887	SAMN34421046	NextSeq 500 paired end 2x150 reads	Urine	2015	Klebsiella pneumoniae	CSE	NY1	<=0.12	Susceptible	<=0.12	Susceptible	<=0.5	Susceptible	<=0.12	Susceptible	<=2	Susceptible	<=0.5	Susceptible	<=0.5	Susceptible	<=1	Susceptible	<=1	Susceptible	2	Susceptible	4	Susceptible	>32	Resistant	<=4	Susceptible	<=0.25	Intermediate	0.5	Intermediate	<=0.25	Susceptible	<=0.12	Susceptible	<=1	Susceptible	<=0.25	Susceptible	N/A	N/A	<=2	Susceptible
CS-890	SAMN34421047	NextSeq 500 paired end 2x150 reads	Blood	2015	Klebsiella pneumoniae	CSE	NY1	<=0.12	Susceptible	<=0.12	Susceptible	<=0.5	Susceptible	<=0.12	Susceptible	<=2	Susceptible	<=0.5	Susceptible	<=0.5	Susceptible	<=1	Susceptible	<=1	Susceptible	<=1	Susceptible	<=2	Susceptible	4	Susceptible	<=4	Susceptible	<=0.25	Intermediate	0.5	Intermediate	<=0.25	Susceptible	<=0.12	Susceptible	<=1	Susceptible	<=0.25	Susceptible	N/A	N/A	<=2	Susceptible
CS-891	SAMN34421048	NextSeq 500 paired end 2x150 reads	Urine	2015	Klebsiella pneumoniae	CSE	NY1	<=0.12	Susceptible	<=0.12	Susceptible	<=0.5	Susceptible	<=0.12	Susceptible	<=2	Susceptible	<=0.5	Susceptible	<=0.5	Susceptible	<=1	Susceptible	<=1	Susceptible	4	Intermediate	8	Susceptible	>32	Resistant	<=4	Susceptible	2	Intermediate	2	Intermediate	<=0.25	Susceptible	<=0.12	Susceptible	<=1	Susceptible	<=0.25	Susceptible	N/A	N/A	<=2	Susceptible
CS-892	SAMN34421049	NextSeq 500 paired end 2x150 reads	Urine	2015	Klebsiella pneumoniae	CSE	NY1	<=0.12	Susceptible	<=0.12	Susceptible	<=0.5	Susceptible	<=0.12	Susceptible	<=2	Susceptible	<=0.5	Susceptible	<=0.5	Susceptible	<=1	Susceptible	<=1	Susceptible	4	Intermediate	>16	Resistant	>32	Resistant	16	Susceptible	0.5	Intermediate	0.5	Intermediate	2	Resistant	4	Resistant	<=1	Susceptible	<=0.25	Susceptible	N/A	N/A	8	Intermediate
CS-898	SAMN34421050	NextSeq 500 paired end 2x150 reads	Urine	2015	Klebsiella pneumoniae	CSE	CA	0.5	Susceptible	0.5	Susceptible	2	Intermediate	0.5	Susceptible	4	Susceptible	2	Susceptible	<=0.5	Susceptible	<=1	Susceptible	<=1	Susceptible	>8	Resistant	4	Susceptible	2	Susceptible	8	Susceptible	0.5	Intermediate	0.5	Intermediate	1	Resistant	4	Resistant	<=1	Susceptible	<=0.25	Susceptible	N/A	N/A	32	Resistant
CS-899	SAMN34421051	NextSeq 500 paired end 2x150 reads	Urine	2015	Klebsiella pneumoniae	CSE	CA	<=0.12	Susceptible	<=0.12	Susceptible	<=0.5	Susceptible	<=0.12	Susceptible	<=2	Susceptible	<=0.5	Susceptible	<=0.5	Susceptible	<=1	Susceptible	<=1	Susceptible	2	Susceptible	<=2	Susceptible	8	Susceptible	<=4	Susceptible	<=0.25	Intermediate	0.5	Intermediate	<=0.25	Susceptible	<=0.12	Susceptible	<=1	Susceptible	<=0.25	Susceptible	N/A	N/A	<=2	Susceptible
CS-903	SAMN34421052	NextSeq 500 paired end 2x150 reads	Urine	2015	Escherichia coli	CSE	CA	<=0.12	Susceptible	<=0.12	Susceptible	<=0.5	Susceptible	<=0.12	Susceptible	<=2	Susceptible	<=0.5	Susceptible	<=0.5	Susceptible	<=1	Susceptible	<=1	Susceptible	>8	Resistant	4	Susceptible	>32	Resistant	32	Intermediate	<=0.25	Intermediate	0.5	Intermediate	<=0.25	Susceptible	0.5	Susceptible	2	Susceptible	0.5	Susceptible	N/A	N/A	4	Susceptible
CS-904	SAMN34421053	NextSeq 500 paired end 2x150 reads	Blood	2015	Klebsiella pneumoniae	CSE	CA	0.5	Susceptible	<=0.12	Susceptible	2	Intermediate	<=0.12	Susceptible	<=2	Susceptible	<=0.5	Susceptible	<=0.5	Susceptible	<=1	Susceptible	<=1	Susceptible	2	Susceptible	4	Susceptible	>32	Resistant	<=4	Susceptible	<=0.25	Intermediate	0.5	Intermediate	<=0.25	Susceptible	<=0.12	Susceptible	<=1	Susceptible	<=0.25	Susceptible	N/A	N/A	<=2	Susceptible
CS-905	SAMN34421054	NextSeq 500 paired end 2x150 reads	Urine	2015	Klebsiella pneumoniae	CSE	NM	<=0.12	Susceptible	<=0.12	Susceptible	<=0.5	Susceptible	<=0.12	Susceptible	<=2	Susceptible	<=0.5	Susceptible	<=0.5	Susceptible	<=1	Susceptible	<=1	Susceptible	2	Susceptible	8	Susceptible	>32	Resistant	<=4	Susceptible	<=0.25	Intermediate	0.5	Intermediate	<=0.25	Susceptible	0.25	Susceptible	<=1	Susceptible	<=0.25	Susceptible	N/A	N/A	8	Intermediate
CS-907	SAMN34421055	NextSeq 500 paired end 2x150 reads	Urine	2015	Klebsiella pneumoniae	CSE	NM	<=0.12	Susceptible	<=0.12	Susceptible	1	Susceptible	<=0.12	Susceptible	<=2	Susceptible	<=0.5	Susceptible	<=0.5	Susceptible	<=1	Susceptible	<=1	Susceptible	2	Susceptible	<=2	Susceptible	>32	Resistant	<=4	Susceptible	0.5	Intermediate	0.5	Intermediate	<=0.25	Susceptible	<=0.12	Susceptible	<=1	Susceptible	<=0.25	Susceptible	N/A	N/A	<=2	Susceptible
CS-908	SAMN34421056	NextSeq 500 paired end 2x150 reads	Urine	2015	Klebsiella pneumoniae	CSE	NM	<=0.12	Susceptible	<=0.12	Susceptible	<=0.5	Susceptible	<=0.12	Susceptible	<=2	Susceptible	<=0.5	Susceptible	<=0.5	Susceptible	<=1	Susceptible	<=1	Susceptible	2	Susceptible	<=2	Susceptible	>32	Resistant	8	Susceptible	<=0.25	Intermediate	0.5	Intermediate	<=0.25	Susceptible	<=0.12	Susceptible	<=1	Susceptible	<=0.25	Susceptible	N/A	N/A	<=2	Susceptible
CS-912	SAMN34421057	NextSeq 500 paired end 2x150 reads	Urine	2015	Enterobacter cloacae complex	CSE	NM	<=0.12	Susceptible	<=0.12	Susceptible	<=0.5	Susceptible	<=0.12	Susceptible	<=2	Susceptible	<=0.5	Susceptible	<=0.5	Susceptible	<=1	Susceptible	<=1	Susceptible	>8	Resistant	>16	Resistant	>32	Resistant	<=4	Susceptible	0.5	Intermediate	0.5	Intermediate	<=0.25	Susceptible	0.5	Susceptible	<=1	Susceptible	<=0.25	Susceptible	N/A	N/A	<=2	Susceptible
CS-929	SAMN34421058	NextSeq 500 paired end 2x150 reads	Blood	2015	Klebsiella aerogenes	CSE	MD	<=0.12	Susceptible	<=0.12	Susceptible	1	Susceptible	<=0.12	Susceptible	<=2	Susceptible	<=0.5	Susceptible	<=0.5	Susceptible	<=1	Susceptible	<=1	Susceptible	>8	Resistant	>16	Resistant	>32	Resistant	<=4	Susceptible	<=0.25	Intermediate	0.5	Intermediate	<=0.25	Susceptible	<=0.12	Susceptible	<=1	Susceptible	<=0.25	Susceptible	<=0.5	Susceptible	<=2	Susceptible
CS-930	SAMN34421059	NextSeq 500 paired end 2x150 reads	Blood	2015	Klebsiella pneumoniae	CSE	MD	<=0.12	Susceptible	<=0.12	Susceptible	<=0.5	Susceptible	<=0.12	Susceptible	<=2	Susceptible	<=0.5	Susceptible	<=0.5	Susceptible	<=1	Susceptible	<=1	Susceptible	2	Susceptible	<=2	Susceptible	>32	Resistant	<=4	Susceptible	<=0.25	Intermediate	0.5	Intermediate	<=0.25	Susceptible	<=0.12	Susceptible	<=1	Susceptible	0.5	Susceptible	<=0.5	Susceptible	<=2	Susceptible
CS-931	SAMN34421060	NextSeq 500 paired end 2x150 reads	Blood	2015	Escherichia coli	CSE	MD	<=0.12	Susceptible	<=0.12	Susceptible	<=0.5	Susceptible	<=0.12	Susceptible	<=2	Susceptible	<=0.5	Susceptible	<=0.5	Susceptible	<=1	Susceptible	<=1	Susceptible	4	Intermediate	4	Susceptible	>32	Resistant	<=4	Susceptible	<=0.25	Intermediate	0.5	Intermediate	<=0.25	Susceptible	<=0.12	Susceptible	2	Susceptible	0.5	Susceptible	<=0.5	Susceptible	4	Susceptible
CS-933	SAMN34421061	NextSeq 500 paired end 2x150 reads	Blood	2015	Klebsiella aerogenes	CSE	MD	<=0.12	Susceptible	<=0.12	Susceptible	2	Intermediate	<=0.12	Susceptible	<=2	Susceptible	<=0.5	Susceptible	<=0.5	Susceptible	<=1	Susceptible	<=1	Susceptible	>8	Resistant	>16	Resistant	>32	Resistant	<=4	Susceptible	<=0.25	Intermediate	0.5	Intermediate	<=0.25	Susceptible	<=0.12	Susceptible	2	Susceptible	<=0.25	Susceptible	<=0.5	Susceptible	<=2	Susceptible
CS-934	SAMN34421062	NextSeq 500 paired end 2x150 reads	Urine	2015	Klebsiella pneumoniae	CSE	MD	<=0.12	Susceptible	<=0.12	Susceptible	<=0.5	Susceptible	<=0.12	Susceptible	<=2	Susceptible	<=0.5	Susceptible	<=0.5	Susceptible	<=1	Susceptible	<=1	Susceptible	2	Susceptible	8	Susceptible	>32	Resistant	<=4	Susceptible	<=0.25	Intermediate	0.5	Intermediate	<=0.25	Susceptible	0.25	Susceptible	<=1	Susceptible	<=0.25	Susceptible	<=0.5	Susceptible	<=2	Susceptible
CS-965	SAMN34421063	NextSeq 500 paired end 2x150 reads	Blood	2015	Escherichia coli	CSE	NY2	<=0.12	Susceptible	<=0.12	Susceptible	<=0.5	Susceptible	<=0.12	Susceptible	<=2	Susceptible	8	Susceptible-Dose Dependent	>64	Resistant	<=1	Susceptible	>32	Resistant	>8	Resistant	8	Susceptible	>32	Resistant	64	Intermediate	<=0.25	Intermediate	0.5	Intermediate	>8	Resistant	>8	Resistant	8	Susceptible	4	Susceptible	>16	Resistant	>32	Resistant
CS-967	SAMN34421064	NextSeq 500 paired end 2x150 reads	Blood	2015	Klebsiella pneumoniae	CSE	NY2	<=0.12	Susceptible	<=0.12	Susceptible	<=0.5	Susceptible	<=0.12	Susceptible	<=2	Susceptible	<=0.5	Susceptible	<=0.5	Susceptible	<=1	Susceptible	<=1	Susceptible	2	Susceptible	<=2	Susceptible	32	Resistant	<=4	Susceptible	<=0.25	Intermediate	0.5	Intermediate	<=0.25	Susceptible	<=0.12	Susceptible	<=1	Susceptible	<=0.25	Susceptible	<=0.5	Susceptible	<=2	Susceptible
CS-971	SAMN34421065	NextSeq 500 paired end 2x150 reads	Respiratory	2015	Escherichia coli	CSE	NY2	<=0.12	Susceptible	<=0.12	Susceptible	<=0.5	Susceptible	<=0.12	Susceptible	<=2	Susceptible	<=0.5	Susceptible	<=0.5	Susceptible	<=1	Susceptible	<=1	Susceptible	2	Susceptible	<=2	Susceptible	>32	Resistant	<=4	Susceptible	<=0.25	Intermediate	0.5	Intermediate	<=0.25	Susceptible	<=0.12	Susceptible	2	Susceptible	1	Susceptible	<=0.5	Susceptible	<=2	Susceptible
CS-972	SAMN34421066	NextSeq 500 paired end 2x150 reads	Blood	2015	Klebsiella pneumoniae	CSE	NY2	<=0.12	Susceptible	<=0.12	Susceptible	<=0.5	Susceptible	<=0.12	Susceptible	<=2	Susceptible	<=0.5	Susceptible	<=0.5	Susceptible	<=1	Susceptible	<=1	Susceptible	8	Resistant	8	Susceptible	>32	Resistant	<=4	Susceptible	<=0.25	Intermediate	0.5	Intermediate	<=0.25	Susceptible	<=0.12	Susceptible	2	Susceptible	<=0.25	Susceptible	<=0.5	Susceptible	<=2	Susceptible
CS-974	SAMN34421067	NextSeq 500 paired end 2x150 reads	Blood	2015	Enterobacter cloacae complex	CSE	NY2	<=0.12	Susceptible	<=0.12	Susceptible	1	Susceptible	<=0.12	Susceptible	<=2	Susceptible	<=0.5	Susceptible	<=0.5	Susceptible	4	Susceptible	<=1	Susceptible	>8	Resistant	>16	Resistant	>32	Resistant	<=4	Susceptible	<=0.25	Intermediate	0.5	Intermediate	<=0.25	Susceptible	<=0.12	Susceptible	<=1	Susceptible	<=0.25	Susceptible	<=0.5	Susceptible	<=2	Susceptible
CS-975	SAMN34421068	NextSeq 500 paired end 2x150 reads	Blood	2015	Enterobacter cloacae complex	CSE	NY2	<=0.12	Susceptible	<=0.12	Susceptible	<=0.5	Susceptible	<=0.12	Susceptible	<=2	Susceptible	<=0.5	Susceptible	1	Susceptible	<=1	Susceptible	<=1	Susceptible	>8	Resistant	>16	Resistant	32	Resistant	<=4	Susceptible	<=0.25	Intermediate	0.5	Intermediate	<=0.25	Susceptible	<=0.12	Susceptible	2	Susceptible	0.5	Susceptible	<=0.5	Susceptible	<=2	Susceptible
CS-976	SAMN34421069	NextSeq 500 paired end 2x150 reads	Blood	2015	Klebsiella pneumoniae	CSE	NY2	<=0.12	Susceptible	<=0.12	Susceptible	<=0.5	Susceptible	<=0.12	Susceptible	<=2	Susceptible	<=0.5	Susceptible	<=0.5	Susceptible	<=1	Susceptible	<=1	Susceptible	2	Susceptible	4	Susceptible	16	Intermediate	<=4	Susceptible	0.5	Intermediate	1	Intermediate	<=0.25	Susceptible	0.25	Susceptible	<=1	Susceptible	0.5	Susceptible	<=0.5	Susceptible	<=2	Susceptible
CS-981	SAMN34421070	NextSeq 500 paired end 2x150 reads	Urine	2015	Klebsiella pneumoniae	CSE	NC	<=0.12	Susceptible	<=0.12	Susceptible	<=0.5	Susceptible	<=0.12	Susceptible	<=2	Susceptible	<=0.5	Susceptible	<=0.5	Susceptible	<=1	Susceptible	<=1	Susceptible	2	Susceptible	4	Susceptible	32	Resistant	<=4	Susceptible	<=0.25	Intermediate	0.5	Intermediate	<=0.25	Susceptible	<=0.12	Susceptible	<=1	Susceptible	<=0.25	Susceptible	<=0.5	Susceptible	<=2	Susceptible
CS-983	SAMN34421071	NextSeq 500 paired end 2x150 reads	Blood	2015	Klebsiella pneumoniae	CSE	NC	<=0.12	Susceptible	<=0.12	Susceptible	<=0.5	Susceptible	<=0.12	Susceptible	<=2	Susceptible	<=0.5	Susceptible	<=0.5	Susceptible	<=1	Susceptible	<=1	Susceptible	2	Susceptible	<=2	Susceptible	32	Resistant	<=4	Susceptible	<=0.25	Intermediate	0.5	Intermediate	<=0.25	Susceptible	<=0.12	Susceptible	<=1	Susceptible	0.5	Susceptible	<=0.5	Susceptible	<=2	Susceptible
CS-985	SAMN34421072	NextSeq 500 paired end 2x150 reads	Respiratory	2015	Enterobacter cloacae complex	CSE	NC	<=0.12	Susceptible	<=0.12	Susceptible	<=0.5	Susceptible	<=0.12	Susceptible	8	Intermediate	<=0.5	Susceptible	<=0.5	Susceptible	<=1	Susceptible	<=1	Susceptible	>8	Resistant	4	Susceptible	2	Susceptible	<=4	Susceptible	<=0.25	Intermediate	0.5	Intermediate	<=0.25	Susceptible	<=0.12	Susceptible	<=1	Susceptible	<=0.25	Susceptible	<=0.5	Susceptible	<=2	Susceptible
CS-986	SAMN34421073	NextSeq 500 paired end 2x150 reads	Other	2015	Klebsiella pneumoniae	CSE	NC	<=0.12	Susceptible	<=0.12	Susceptible	<=0.5	Susceptible	<=0.12	Susceptible	<=2	Susceptible	<=0.5	Susceptible	<=0.5	Susceptible	<=1	Susceptible	<=1	Susceptible	2	Susceptible	4	Susceptible	32	Resistant	<=4	Susceptible	<=0.25	Intermediate	0.5	Intermediate	<=0.25	Susceptible	<=0.12	Susceptible	<=1	Susceptible	<=0.25	Susceptible	<=0.5	Susceptible	<=2	Susceptible
CS-988	SAMN34421074	NextSeq 500 paired end 2x150 reads	Urine	2015	Klebsiella aerogenes	CSE	NC	0.25	Susceptible	<=0.12	Susceptible	2	Intermediate	<=0.12	Susceptible	<=2	Susceptible	<=0.5	Susceptible	8	Resistant	8	Intermediate	8	Resistant	>8	Resistant	>16	Resistant	>32	Resistant	8	Susceptible	8	Resistant	8	Resistant	<=0.25	Susceptible	0.25	Susceptible	4	Susceptible	1	Susceptible	1	Susceptible	<=2	Susceptible
CS-990	SAMN34421075	NextSeq 500 paired end 2x150 reads	Urine	2015	Escherichia coli	CSE	NY1	<=0.12	Susceptible	<=0.12	Susceptible	<=0.5	Susceptible	<=0.12	Susceptible	<=2	Susceptible	<=0.5	Susceptible	<=0.5	Susceptible	<=1	Susceptible	<=1	Susceptible	2	Susceptible	4	Susceptible	2	Susceptible	<=4	Susceptible	<=0.25	Intermediate	0.5	Intermediate	<=0.25	Susceptible	<=0.12	Susceptible	2	Susceptible	0.5	Susceptible	<=0.5	Susceptible	<=2	Susceptible
CS-992	SAMN34421076	NextSeq 500 paired end 2x150 reads	Other	2015	Klebsiella pneumoniae	CSE	NY1	<=0.12	Susceptible	<=0.12	Susceptible	<=0.5	Susceptible	<=0.12	Susceptible	8	Intermediate	4	Susceptible-Dose Dependent	32	Resistant	64	Resistant	4	Resistant	8	Resistant	>16	Resistant	>32	Resistant	32	Intermediate	<=0.25	Intermediate	0.5	Intermediate	1	Resistant	0.5	Susceptible	4	Susceptible	1	Susceptible	1	Susceptible	16	Resistant
CS-996	SAMN34421077	NextSeq 500 paired end 2x150 reads	Other	2015	Klebsiella pneumoniae	CSE	NY1	<=0.12	Susceptible	<=0.12	Susceptible	<=0.5	Susceptible	<=0.12	Susceptible	<=2	Susceptible	<=0.5	Susceptible	<=0.5	Susceptible	<=1	Susceptible	<=1	Susceptible	2	Susceptible	<=2	Susceptible	>32	Resistant	<=4	Susceptible	<=0.25	Intermediate	0.5	Intermediate	<=0.25	Susceptible	<=0.12	Susceptible	<=1	Susceptible	<=0.25	Susceptible	<=0.5	Susceptible	<=2	Susceptible
CS-997	SAMN34421078	NextSeq 500 paired end 2x150 reads	Other	2015	Klebsiella pneumoniae	CSE	NY1	<=0.12	Susceptible	<=0.12	Susceptible	<=0.5	Susceptible	<=0.12	Susceptible	>64	Resistant	1	Susceptible	16	Resistant	128	Resistant	16	Resistant	>8	Resistant	16	Intermediate	>32	Resistant	32	Intermediate	<=0.25	Intermediate	0.5	Intermediate	>8	Resistant	8	Resistant	<=1	Susceptible	2	Susceptible	4	Susceptible	<=2	Susceptible
[truncated: 11 more columns]
